# Supplementary material for: Molecular assays for the detection of microRNAs in prostate cancer
Source: Mol Cancer. 2009 Mar 6;8:17. doi: 10.1186/1476-4598-8-17 (PMC2656451; doi:10.1186/1476-4598-8-17)
Supplement: Additional file 2 — Key for specimens used in miRNA expression profiling experiments. Descriptions for human adjacent-normal tissues (from prostatectomy specimens) and for human prostate tumor xenograft tissues (provided by Bob Vessella). [file 1476-4598-8-17-S2.xls]

## Sheet: JB10693_design1_ver_1_0_Project
Teams:\Cancer\Amara S\Asuragen\Data 20080311_design1\JB10693_design1_ver_1_0_Project_Description
Job_ID	Submission_ID	hyb_ID	Sample_Description	tissue_type	expparameter1	expparameter2	expparameter3
JB10686	S0008458	A0009695	LuCaP_23_1p58s17	prostate tumor xenograft	tumor	NA	NA
JB10686	S0008459	A0009696	LuCaP_35Vs44	prostate tumor xenograft	tumor	NA	NA
JB10686	S0008460	A0009697	LuCaP_81s17	prostate tumor xenograft	tumor	NA	NA
JB10686	S0008461	A0009698	LuCaP_96AIs13	prostate tumor xenograft	tumor	NA	NA
JB10686	S0008462	A0009699	LuCaP_145_2p1s5	prostate tumor xenograft	tumor	NA	NA
JB10686	S0008463	A0009700	LuCaP_23_1AIs16	prostate tumor xenograft	tumor	NA	NA
JB10686	S0008464	A0009701	LuCaP_86_2s26	prostate tumor xenograft	tumor	NA	NA
JB10686	S0008465	A0009702	LuCaP_105s26	prostate tumor xenograft	tumor	NA	NA
JB10686	S0008466	A0009703	LuCaP_146s1	prostate tumor xenograft	tumor	NA	NA
JB10686	S0008467	A0009704	LuCaP_23_12p32s31	prostate tumor xenograft	tumor	NA	NA
JB10686	S0008468	A0009705	LuCaP_70s45	prostate tumor xenograft	tumor	NA	NA
JB10686	S0008469	A0009706	LuCaP_92s36	prostate tumor xenograft	tumor	NA	NA
JB10686	S0008470	A0009707	LuCaP_115p6s16	prostate tumor xenograft	tumor	NA	NA
JB10686	S0008471	A0009708	LuCaP_153s3	prostate tumor xenograft	tumor	NA	NA
JB10686	S0008472	A0009709	LuCaP_49p64s1	prostate tumor xenograft	tumor	NA	NA
JB10686	S0008473	A0009710	LuCaP_77p32s1	prostate tumor xenograft	tumor	NA	NA
JB10686	S0008474	A0009711	LuCaP_93p35s7	prostate tumor xenograft	tumor	NA	NA
JB10686	S0008475	A0009712	LuCaP_141s4	prostate tumor xenograft	tumor	NA	NA
JB10686	S0008476	A0009713	LuCaP_35p105s4	prostate tumor xenograft	tumor	NA	NA
JB10686	S0008477	A0009714	LuCaP_78p11s10	prostate tumor xenograft	tumor	NA	NA
JB10693	S0009146	A0010789_2	16315	norm. prostate	normal	NA	NA
JB10693	S0009147	A0010790_2	16293	norm. prostate	normal	NA	NA
JB10693	S0009149	A0010792_2	16159	norm. prostate	normal	NA	NA
JB10693	S0009150	A0010793_2	14638	norm. prostate	normal	NA	NA
JB10693	S0009259	A0010937_2	LuCaP96p27	tumor xenograft	tumor	NA	NA
JB10693	S0009260	A0010938_2	LuCaP145_1p1s3	tumor xenograft	tumor	NA	NA
