# Supplementary material for: Molecular assays for the detection of microRNAs in prostate cancer
Source: Mol Cancer. 2009 Mar 6;8:17. doi: 10.1186/1476-4598-8-17 (PMC2656451; doi:10.1186/1476-4598-8-17)
Supplement: Additional file 3 — Normalized miRNA expression values used for data analysis. Data outputs from microarray expression profiling experiments (conducted as described in Additional file 1), with normalized values used in determining differential expression ratios between adjacent-normal and tumor xenograft specimens. [file 1476-4598-8-17-S3.csv]

Probe_ID	Probe Selection Designation	MicroRNA_Accession	Precursor_Accession	A0009695: tumor	A0009696: tumor	A0009697: tumor	A0009698: tumor	A0009699: tumor	A0009700: tumor	A0009701: tumor	A0009702: tumor	A0009703: tumor	A0009704: tumor	A0009705: tumor	A0009706: tumor	A0009707: tumor	A0009708: tumor	A0009709: tumor	A0009710: tumor	A0009711: tumor	A0009712: tumor	A0009713: tumor	A0009714: tumor	A0010937_2: tumor	A0010938_2: tumor	A0010789_2: normal	A0010790_2: normal	A0010792_2: normal	A0010793_2: normal
aga-bantam_st1	B	MIMAT0001494	MI0001599	1.240816256	1.186424904	2.095692511	1.30994304	0.959212423	4.433903332	2.689072132	0.853047791	2.545039138	2.032275592	1.992263768	1.451011293	1.905312747	0.783377874	0.950377581	1.861180694	1.796994351	0.417159443	1.784341023	2.258085514	0.854293073	1.636398989	0.980358935	3.449062202	0.038878537	3.331685896
aga-bantam_st2	A	MIMAT0001494	MI0001599	1.678370387	1.617698574	0.441334896	1.30994304	0.959212423	1.403572343	1.764375883	0.853047791	1.702403161	2.285405565	1.726597792	0.978129555	2.808725718	-0.472170239	1.842989027	-0.328666399	1.308302115	2.746635087	1.784341023	2.258085514	1.668974847	2.063440395	1.681773568	1.848711205	1.438471599	1.022950395
aga-let-7_st1	A	MIMAT0001495	MI0001600	9.244944102	11.15007568	9.239699882	9.383537541	10.52372049	9.475175838	12.21526699	9.465345539	10.07583265	10.02791053	11.30172991	11.94507385	10.47370321	11.34418592	8.40164612	12.50436586	9.618832606	10.07580313	9.552770579	9.620742914	11.6867288	11.2008458	12.28934146	8.591999728	11.37135576	10.18822892
aga-let-7_st2	B	MIMAT0001495	MI0001600	9.254423914	11.31132906	9.245502815	9.899805802	10.69437221	10.21914491	12.1248935	9.532215475	10.46246549	10.32460904	11.22580068	11.65736585	10.67929235	11.59761052	7.78811918	12.74136404	9.673549342	10.33938206	10.07731627	10.26400879	12.0162398	11.91239462	12.78661901	8.87233365	12.52662609	11.19355305
aga-miR-10_st1	A	MIMAT0001497	MI0001602	9.548327822	8.361621329	11.31290234	8.640765808	13.8294771	10.78663281	9.329550475	8.149803579	7.600225912	9.857612026	7.385931558	8.273928817	9.582911709	11.44259782	11.9189742	9.527323616	13.41334297	8.261469249	8.6958368	11.26088026	8.271148112	12.44523774	7.637341525	2.988179017	8.397831228	7.46670041
aga-miR-10_st2	B	MIMAT0001497	MI0001602	10.30576848	7.845922823	11.45990681	8.472459577	13.90960948	10.42120278	9.051216155	8.418211798	7.761478738	10.63542004	8.572620068	8.269388729	10.02684709	11.51977173	11.80922686	9.97797255	13.540932	8.833383982	9.030336471	11.11000115	9.117062831	12.76454466	9.156003143	6.292447848	7.919778858	7.213362691
aga-miR-124_st1	A	MIMAT0001499	MI0001604	1.678370387	2.126402443	5.768605084	0.879717433	5.742165434	4.213607763	0.741941914	1.791665242	7.0460997	5.409823894	3.224218346	6.268702204	2.808725718	6.567324081	5.66529151	5.75630779	2.876464881	-0.109919512	4.884168748	5.909590711	1.668974847	0.427416212	2.408704486	0.810484327	1.438471599	1.635508673
aga-miR-124_st2	B	MIMAT0001499	MI0001604	2.331560058	4.811320515	4.515890615	5.807535654	2.706336786	3.234842397	5.01425351	0.138520534	2.17595987	6.539677612	4.678595303	6.917197502	5.067225794	3.437636863	6.052854958	5.541379179	1.567286936	4.443432006	5.936910036	4.75649411	3.621992289	3.98562045	0.553926284	4.860967669	4.61541237	1.635508673
aga-miR-13b_st1	A	MIMAT0001502	MI0001607	2.331560058	1.186424904	3.164705124	2.665475547	2.619932039	3.071914566	3.683503319	2.19696247	3.404756404	2.697069933	2.604622119	4.157026068	2.97178607	3.815693587	1.692186971	3.810189763	2.984323356	4.185451256	4.105778836	3.281211737	2.476601111	1.862489172	1.959418774	1.848711205	2.080563924	2.104592834
aga-miR-13b_st2	B	MIMAT0001502	MI0001607	2.797615855	2.73339654	1.118268896	1.674544801	1.68629424	2.68149198	1.30647891	1.937466719	1.702403161	2.868253586	1.992263768	0.978129555	1.905312747	1.79707624	1.982231058	1.861180694	1.796994351	2.057833646	4.45309291	1.99824979	2.853564766	2.552568064	2.408704486	3.236343266	3.131568479	2.298740283
aga-miR-14_st1	A	MIMAT0001503	MI0001608	1.240816256	0.671661413	1.118268896	1.981550579	3.873929067	1.819813749	3.267552084	4.313228045	1.411397778	2.285405565	1.058794781	1.839794182	1.577758664	2.161325097	1.982231058	0.906042886	1.308302115	2.548385597	2.493460638	2.678951367	1.295712299	1.862489172	2.408704486	2.691193719	2.210494863	2.298740283
aga-miR-14_st2	B	MIMAT0001503	MI0001608	2.58183342	1.617698574	1.118268896	2.665475547	2.217504879	1.403572343	0.741941914	1.937466719	3.308177509	1.735602364	0.650728035	1.451011293	1.905312747	0.14390112	2.111175879	1.861180694	1.567286936	1.373004042	2.176105962	2.258085514	3.852770435	0.936548055	0.553926284	1.553436133	1.787032106	0.657873079
aga-miR-1_st1	A	MIMAT0001496	MI0001601	7.684739574	7.21421731	2.095692511	5.350596914	2.431348808	3.234842397	3.683503319	3.451883184	2.17595987	2.285405565	6.339573789	1.451011293	3.118978983	4.203697434	2.111175879	2.734994211	8.39820171	3.079682051	9.078210422	6.126660056	3.718701817	2.405357536	10.40253156	2.846891664	9.684422092	8.229381441
aga-miR-1_st2	B	MIMAT0001496	MI0001601	5.994684081	6.275629113	0.441334896	1.981550579	2.939774394	1.403572343	4.101094479	2.19696247	2.17595987	2.285405565	4.855483922	2.160387528	2.419523471	2.161325097	2.111175879	3.696738061	6.465996101	2.746635087	8.132346529	3.400369942	1.295712299	2.552568064	8.754770191	1.848711205	8.099574106	7.106450821
aga-miR-210_st1	A	MIMAT0001505	MI0001610	9.257962845	8.29705236	10.61376931	7.214730427	11.21287542	10.81232867	11.96055579	9.315977474	9.783127954	9.104343108	8.219972531	9.243544012	7.603365025	9.992981387	9.781014631	6.93010062	9.514326647	8.692418586	7.830797648	10.15864637	8.302973599	11.29590762	3.392355498	5.364354506	5.756170978	2.298740283
aga-miR-210_st2	B	MIMAT0001505	MI0001610	9.783396468	8.995278366	10.37260376	8.339495031	11.36389747	10.74935711	11.99740842	9.655125115	9.824100882	9.332579051	8.737568949	8.732205765	7.716918893	9.846603384	9.673842821	7.71172546	9.635890621	8.883398659	7.972646755	9.703872495	7.472326635	11.15633096	6.092098653	5.946792722	6.301852953	4.834124781
aga-miR-219_st1	A	MIMAT0001506	MI0001611	1.678370387	1.617698574	1.66678317	2.46808841	1.971919766	1.819813749	3.267552084	5.962622229	1.955045734	4.42549047	2.604622119	1.451011293	3.954197108	4.286462718	1.692186971	4.855263075	1.796994351	5.020705702	1.784341023	1.329881653	2.476601111	2.063440395	2.909177159	4.264182776	0.292798626	2.900822857
aga-miR-219_st2	B	MIMAT0001506	MI0001611	1.678370387	2.73339654	-0.270034219	5.519484186	1.35111158	1.819813749	3.267552084	1.633376073	1.955045734	1.735602364	3.57465948	2.160387528	1.187283326	2.161325097	1.528518138	1.861180694	1.308302115	2.548385597	-0.023927204	0.900884476	1.668974847	2.687168317	1.959418774	3.117385852	1.239890282	1.022950395
aga-miR-263_st1	A	MIMAT0001507	MI0001612	6.487967641	5.605571742	2.720291551	4.938853369	8.004751157	7.86106626	7.437884782	2.792969246	7.542205027	6.40278659	5.524779009	6.677846865	6.367502256	7.784347842	7.157891619	8.141352037	7.656633265	4.383102419	2.493460638	5.629494833	5.217668482	7.710532802	2.199189265	4.702039309	3.602346048	2.472222121
aga-miR-263_st2	B	MIMAT0001507	MI0001612	4.822398871	4.09365333	2.720291551	4.814586907	8.017945611	6.101641579	6.221587306	4.74487557	7.484556279	6.202890608	5.428469165	5.10155105	6.906985913	6.839138909	6.495909694	7.074441759	7.103191928	7.079305952	2.757820016	5.60455259	5.938134584	6.864032763	6.170381434	2.323635745	2.73848927	3.020657791
aga-miR-275_st1	B	MIMAT0001508	MI0001613	-2.030500103	-0.679532255	-1.358942013	0.879717433	-0.962951151	-1.864954706	-1.746783645	-1.258290172	-2.060459423	-2.413379075	3.333072187	-1.446794987	-1.6792843	-1.576944109	-2.051260048	-1.474239775	1.017566145	-1.182297535	-1.899740529	-2.371396654	0.854293073	-2.214013879	-1.703711515	1.015946263	-1.50917146	1.497348698
aga-miR-275_st2	A	MIMAT0001508	MI0001613	1.678370387	0.390884836	0.079822552	-1.571217771	2.327948301	-0.810033372	0.104480489	-0.330293361	-1.607952294	-1.515000689	-1.111911382	0.978129555	1.577758664	-0.472170239	-0.095150303	-0.608155481	1.567286936	-1.003436886	-1.744978865	-1.122671414	0.854293073	0.073690299	0.103182037	-0.495309524	2.080563924	0.657873079
aga-miR-276_st1	B	MIMAT0001509	MI0001614	2.190158108	3.728863423	0.441334896	2.840586463	0.515673318	2.159331472	2.434937852	2.708059516	0.892279792	1.735602364	2.604622119	1.839794182	3.315769397	0.783377874	3.098457443	3.128250752	-0.627942197	2.548385597	2.176105962	2.678951367	1.668974847	0.772592448	1.681773568	3.117385852	1.620414631	-0.121132013
aga-miR-276_st2	A	MIMAT0001509	MI0001614	5.960353401	4.511610668	4.695781334	3.445769525	3.794956495	4.132079387	4.350792237	3.741150947	3.495421404	3.885662261	4.030697257	3.701283615	3.594967043	4.509751973	3.098457443	4.273951122	4.1960158	3.997392984	4.45309291	3.009872802	3.671142704	3.032101911	3.392355498	4.145942241	5.172454173	3.738195027
aga-miR-277_st1	B	MIMAT0001510	MI0001615	3.154866435	2.517541588	1.118268896	1.981550579	0.515673318	1.819813749	0.104480489	1.633376073	1.702403161	1.383873796	1.726597792	1.451011293	3.118978983	0.14390112	1.528518138	0.289717516	3.351863062	2.548385597	0.668957692	2.258085514	0.854293073	1.636398989	2.759634717	-0.077391477	0.791862759	1.34945181
aga-miR-277_st2	A	MIMAT0001510	MI0001615	2.331560058	1.972427135	1.66678317	0.879717433	0.959212423	1.403572343	2.132670391	2.19696247	2.843963336	0.492226234	1.417728677	1.451011293	2.18213314	1.344078216	1.528518138	2.206743031	0.696713034	0.417159443	2.493460638	1.99824979	2.476601111	1.636398989	-0.721233145	2.102727363	2.330971186	1.34945181
aga-miR-278_st1	B	MIMAT0001511	MI0001616	6.543145135	5.728117913	2.720291551	4.030804184	4.054494899	2.441647182	5.893205824	1.27404362	4.156731142	5.558945535	2.840289917	5.428877637	3.489529804	6.089043893	4.096350593	4.881625867	5.721369681	7.312170297	4.528339677	-1.283044828	5.647353998	3.269450958	4.262174747	2.77101353	3.131568479	3.377754792
aga-miR-278_st2	A	MIMAT0001511	MI0001616	2.461614635	2.517541588	3.507087769	1.50015028	1.68629424	4.045715722	3.907158204	2.421402446	3.404756404	4.585458964	4.892021692	6.56384103	5.563368057	4.926561086	2.34266912	1.434470193	2.184084852	5.040407796	0.668957692	0.415006189	1.083490901	3.687346232	3.170173575	6.306352715	2.080563924	5.337527531
aga-miR-279_st1	A	MIMAT0001512	MI0001617	1.678370387	1.186424904	-0.270034219	1.674544801	0.515673318	3.071914566	3.419580832	1.27404362	0.698159064	1.383873796	0.650728035	2.160387528	3.253013446	1.79707624	1.158085291	0.906042886	0.696713034	1.373004042	2.176105962	0.415006189	3.012214729	1.862489172	2.199189265	1.848711205	1.438471599	1.022950395
aga-miR-279_st2	B	MIMAT0001512	MI0001617	2.331560058	3.379842197	1.118268896	0.879717433	2.431348808	2.441647182	1.764375883	1.633376073	1.955045734	2.032275592	1.417728677	0.978129555	1.905312747	1.344078216	0.728889796	2.206743031	1.796994351	1.746201512	1.784341023	6.522661917	-0.149118085	1.380964201	1.959418774	3.544961784	0.791862759	-0.121132013
aga-miR-281_st1	A	MIMAT0001513	MI0001618	1.678370387	1.186424904	1.66678317	1.30994304	1.68629424	2.159331472	1.30647891	1.27404362	2.17595987	2.285405565	1.726597792	3.037527583	2.18213314	0.783377874	1.692186971	0.906042886	0.696713034	0.927181	1.784341023	1.329881653	3.012214729	0.772592448	0.553926284	-0.077391477	3.26397171	1.885306894
aga-miR-281_st2	B	MIMAT0001513	MI0001618	2.331560058	2.267482367	1.118268896	1.30994304	1.35111158	0.893198893	1.30647891	1.937466719	1.076493131	2.285405565	1.417728677	0.978129555	1.187283326	0.783377874	1.842989027	2.492749757	1.796994351	1.373004042	1.288821342	0.900884476	1.982234277	1.092937508	3.170173575	2.323635745	1.620414631	-0.484538976
aga-miR-282_st1	A	MIMAT0001514	MI0001619	0.712299975	2.267482367	2.095692511	1.674544801	0.959212423	2.441647182	1.764375883	-0.546295248	-0.11848432	2.285405565	1.058794781	-0.145420895	2.18213314	2.712346789	1.692186971	1.434470193	1.567286936	0.927181	2.493460638	0.900884476	0.610525362	0.936548055	1.959418774	9.517412452	3.69984367	2.770734518
aga-miR-282_st2	B	MIMAT0001514	MI0001619	0.421131046	2.267482367	-0.270034219	0.394249738	1.35111158	1.403572343	1.30647891	3.022595997	1.562106063	0.492226234	1.058794781	1.839794182	1.748666479	0.14390112	1.350770353	1.434470193	1.796994351	-0.592796454	1.784341023	3.151678325	-0.149118085	0.427416212	1.681773568	1.553436133	1.438471599	-0.484538976
aga-miR-283_st1	A	MIMAT0001515	MI0001620	3.154866435	1.972427135	1.66678317	7.635395086	0.959212423	1.819813749	0.741941914	1.27404362	1.702403161	1.735602364	1.992263768	0.426969574	0.729104598	2.928857801	0.728889796	1.434470193	2.184084852	1.746201512	2.493460638	-0.086158908	10.72510021	0.772592448	2.199189265	1.553436133	-0.44201933	1.635508673
aga-miR-283_st2	B	MIMAT0001515	MI0001620	0.712299975	1.972427135	6.221300447	2.46808841	2.788167166	3.071914566	2.132670391	1.633376073	2.37103615	1.735602364	1.726597792	2.160387528	1.905312747	1.344078216	1.842989027	2.492749757	1.796994351	2.057833646	4.004256181	0.900884476	2.476601111	2.687168317	2.593983423	0.810484327	5.43767427	2.104592834
aga-miR-2_st1	A	MIMAT0001516	MI0001622	2.035610808	1.617698574	1.66678317	7.707171121	0.049607599	2.159331472	1.764375883	2.421402446	2.974094916	3.161792197	0.212293976	1.451011293	3.872308526	0.783377874	1.842989027	0.906042886	2.634832245	1.373004042	1.288821342	2.48242414	-0.816336061	0.936548055	0.553926284	-0.495309524	3.442812059	1.34945181
aga-miR-2_st2	B	MIMAT0001516	MI0001622	0.421131046	0.671661413	1.66678317	0.143085814	0.515673318	-0.291774215	0.741941914	0.853047791	0.290330125	-0.881825045	1.058794781	0.978129555	-0.719070958	1.79707624	3.735319734	-0.328666399	2.184084852	1.908823667	1.288821342	0.415006189	5.75476312	0.073690299	3.392355498	2.518080769	1.787032106	0.268031529
aga-miR-305_st1	A	MIMAT0001518	MI0001623	1.678370387	-0.436243699	-0.879976798	-0.104125103	1.35111158	0.302687366	0.104480489	2.421402446	3.661574218	1.383873796	-0.22040761	0.426969574	1.187283326	1.79707624	1.158085291	2.944328504	1.017566145	0.417159443	-0.023927204	1.692804474	2.767580792	0.936548055	1.681773568	1.848711205	-0.208001609	1.635508673
aga-miR-305_st2	B	MIMAT0001518	MI0001623	1.678370387	1.617698574	2.095692511	4.419229279	3.873929067	1.403572343	1.764375883	1.937466719	1.411397778	1.735602364	1.417728677	2.860300196	3.872308526	-0.472170239	1.528518138	2.206743031	1.567286936	2.057833646	1.288821342	1.99824979	0.610525362	4.384397975	3.045319651	0.370784319	1.0240785	2.472222121
aga-miR-307_st1	A	MIMAT0001519	MI0001624	3.627659086	2.517541588	2.720291551	3.651777347	3.320248931	1.819813749	3.907158204	2.421402446	3.810836262	4.040492073	2.222770433	1.839794182	3.375982385	4.022555112	3.030703266	3.128250752	4.662204854	3.827281796	4.105778836	1.692804474	5.166742875	3.687346232	3.285406999	2.518080769	3.326010243	3.235029078
aga-miR-307_st2	B	MIMAT0001519	MI0001624	0.987456441	2.517541588	1.118268896	0.641977094	0.959212423	0.302687366	1.764375883	2.19696247	2.17595987	-0.00639201	0.212293976	0.978129555	-0.27443654	1.79707624	1.158085291	-0.861088363	0.696713034	1.568172934	0.668957692	2.678951367	3.852770435	1.380964201	2.408704486	1.208554501	0.791862759	0.657873079
aga-miR-308_st1	A	MIMAT0001520	MI0001625	1.678370387	2.922734207	2.095692511	3.699069676	1.35111158	2.159331472	1.764375883	1.633376073	1.955045734	0.967654653	2.911437633	2.429475015	0.729104598	0.14390112	0.728889796	1.434470193	2.49826321	2.548385597	2.757820016	1.329881653	1.668974847	1.092937508	0.980358935	4.373528431	1.438471599	1.635508673
aga-miR-308_st2	B	MIMAT0001520	MI0001625	0.712299975	1.972427135	2.095692511	1.30994304	2.619932039	1.403572343	3.267552084	1.937466719	2.701708384	3.161792197	1.726597792	3.037527583	2.808725718	3.574734437	2.111175879	3.696738061	2.984323356	2.321526855	0.668957692	1.329881653	0.854293073	3.548686594	2.199189265	1.848711205	1.939892491	1.022950395
aga-miR-315_st1	B	MIMAT0001521	MI0001626	3.305991052	2.922734207	3.345743545	4.172115925	2.619932039	3.637863678	3.683503319	2.949844704	3.810836262	3.289513028	4.094575194	3.196096269	2.97178607	3.574734437	2.230979306	2.734994211	3.506396487	3.471810058	3.508455931	2.85335829	4.441954978	3.032101911	5.297052016	3.544961784	2.646102191	3.937167276
aga-miR-315_st2	A	MIMAT0001521	MI0001626	2.331560058	2.517541588	1.118268896	2.46808841	3.711482804	4.992420582	2.132670391	5.077013944	2.545039138	2.868253586	2.222770433	2.429475015	1.905312747	2.712346789	2.885330946	2.492749757	2.184084852	1.746201512	2.176105962	2.678951367	3.155768769	3.395618592	1.959418774	0.370784319	3.199236432	1.022950395
aga-miR-317_st1	A	MIMAT0001522	MI0001627	0.987456441	2.267482367	3.507087769	2.46808841	0.959212423	-0.810033372	1.30647891	1.071174998	2.276403734	1.383873796	2.222770433	2.160387528	0.479719101	2.460527206	0.950377581	1.434470193	0.696713034	1.373004042	1.288821342	1.692804474	1.668974847	6.407752836	1.959418774	2.102727363	0.791862759	0.657873079
aga-miR-317_st2	B	MIMAT0001522	MI0001627	3.376163548	0.671661413	1.66678317	0.394249738	0.959212423	0.893198893	2.689072132	1.791665242	3.257426848	1.383873796	1.992263768	1.839794182	1.748666479	-0.472170239	4.270666827	2.206743031	1.308302115	5.601066925	0.668957692	1.329881653	0.357162163	0.427416212	0.103182037	0.810484327	0.292798626	2.770734518
aga-miR-79_st1	A	MIMAT0001524	MI0001629	1.678370387	1.617698574	1.66678317	1.30994304	1.35111158	1.403572343	1.30647891	0.381588943	1.076493131	0.492226234	1.726597792	1.839794182	2.97178607	3.286526257	1.982231058	-0.861088363	1.796994351	1.746201512	1.784341023	1.692804474	2.24788211	2.811004064	1.357608211	5.134453137	2.080563924	1.635508673
aga-miR-79_st2	B	MIMAT0001524	MI0001629	2.797615855	1.617698574	1.118268896	2.242690312	2.788167166	2.159331472	2.132670391	1.937466719	0.698159064	3.617560571	1.417728677	1.451011293	1.577758664	2.460527206	1.692186971	1.861180694	1.308302115	2.548385597	0.668957692	0.900884476	2.476601111	1.862489172	1.959418774	2.846891664	2.330971186	1.885306894
aga-miR-8_st1	B	MIMAT0001525	MI0001630	1.678370387	1.186424904	4.018275186	3.699069676	3.203845318	2.441647182	2.90736263	3.091999487	3.404756404	1.735602364	2.222770433	2.860300196	0.224263413	2.161325097	3.098457443	2.734994211	2.49826321	3.471810058	2.176105962	1.329881653	5.149361144	3.131597642	3.285406999	1.848711205	2.080563924	2.628612325
aga-miR-8_st2	A	MIMAT0001525	MI0001630	4.511341442	4.511610668	4.825168377	5.519484186	3.794956495	4.992420582	5.893205824	4.42694007	4.6897267	4.367994425	4.570112241	4.157026068	3.118978983	4.115939706	3.285075456	5.980467234	4.789362646	5.020705702	3.648969798	5.47294114	6.197089653	4.940015868	4.345240054	3.34650976	4.564197081	4.962094091
aga-miR-92a_st1	B	MIMAT0001527	MI0001632	11.01488686	11.36113382	12.10311288	11.81614699	12.31451018	11.70090337	12.67714567	12.14985352	13.11551627	10.78203234	12.29643771	13.47459728	11.91545805	13.177208	12.41219848	13.12179721	13.33741385	12.80104017	12.32866928	11.88939173	12.27480966	12.07885975	11.70619991	10.34098272	11.00059879	10.91037904
aga-miR-92a_st2	A	MIMAT0001527	MI0001632	10.81637761	11.24840439	11.92156695	11.43500203	12.2577084	10.87187805	12.45975508	11.6817174	13.09163756	10.75556564	12.13951626	13.58353381	11.89163218	13.19916008	12.21191668	13.03346888	13.2868437	12.81318715	12.274216	11.86267001	12.25218971	12.01817132	11.52694645	8.883973709	11.34759094	11.07228176
aga-miR-92b_st1	B	MIMAT0001528	MI0001633	11.10770241	11.64565983	12.18371556	11.84659649	12.45947792	11.66950059	12.55495256	12.06702035	13.16937976	10.69234344	12.38125221	13.60373668	12.10766515	13.34276301	12.51856426	13.0525716	13.43725785	12.81596208	12.51109084	12.1598989	12.55990263	12.15153374	11.87471441	10.55633493	10.8566555	11.18618813
aga-miR-92b_st2	A	MIMAT0001528	MI0001633	10.76838484	11.36244921	12.01752715	11.23527613	12.31283826	10.99497337	12.45027231	11.83557951	12.98610111	10.56937617	12.18412764	13.51507059	11.8542168	13.12902457	12.14607962	12.99060657	13.16828519	12.62388573	12.01320581	11.65805346	12.63215123	11.92140083	11.71846957	9.606526295	11.01291787	10.67897603
aga-miR-9b_st1	B	MIMAT0001529	MI0001634	2.331560058	1.972427135	-0.270034219	2.242690312	1.68629424	1.819813749	2.689072132	1.27404362	2.17595987	1.383873796	1.058794781	0.426969574	1.577758664	2.161325097	1.158085291	0.289717516	1.308302115	0.927181	-0.658864948	0.900884476	0.854293073	1.092937508	0.980358935	0.370784319	1.239890282	0.657873079
aga-miR-9b_st2	A	MIMAT0001529	MI0001634	2.797615855	2.73339654	-0.270034219	0.879717433	1.68629424	0.893198893	0.104480489	1.27404362	2.843963336	2.285405565	1.726597792	0.978129555	-0.719070958	2.460527206	0.950377581	1.434470193	-0.627942197	1.746201512	0.668957692	1.99824979	1.295712299	0.772592448	2.759634717	2.691193719	1.0240785	0.657873079
aga-miR-9c_st1	A	MIMAT0001530	MI0001635	1.240816256	1.972427135	1.66678317	1.30994304	2.619932039	1.403572343	1.764375883	1.27404362	1.411397778	1.735602364	1.992263768	3.804503948	0.224263413	1.344078216	1.158085291	3.128250752	0.696713034	1.746201512	2.493460638	2.48242414	9.636666681	1.636398989	0.980358935	2.518080769	2.330971186	2.104592834
aga-miR-9c_st2	B	MIMAT0001530	MI0001635	2.035610808	1.972427135	1.118268896	1.981550579	1.35111158	1.819813749	1.30647891	2.19696247	1.702403161	1.383873796	1.726597792	1.451011293	1.905312747	2.161325097	1.350770353	1.861180694	1.796994351	1.746201512	0.668957692	0.415006189	0.854293073	1.092937508	0.103182037	1.553436133	4.143928123	2.104592834
aga-miR-iab-4_st1	A	MIMAT0001531	MI0001636	3.154866435	1.972427135	2.438272551	1.30994304	2.788167166	2.441647182	2.434937852	2.949844704	2.17595987	2.032275592	2.222770433	1.839794182	1.187283326	2.161325097	2.230979306	2.944328504	2.184084852	2.057833646	3.353145243	2.258085514	7.904455437	2.687168317	2.199189265	3.449062202	3.385561476	2.628612325
aga-miR-iab-4_st2	B	MIMAT0001531	MI0001636	2.035610808	2.922734207	0.441334896	0.394249738	1.971919766	1.819813749	1.30647891	-0.1007178	0.698159064	1.735602364	1.058794781	2.659761435	1.905312747	2.161325097	1.158085291	2.206743031	1.308302115	0.927181	3.648969798	1.329881653	1.295712299	4.853581618	0.553926284	-0.077391477	0.292798626	1.34945181
age-miR-198_st1	B	NA	MI0002915	7.853296593	8.372107364	8.70365873	7.653676615	8.695433048	7.204651678	7.192351411	7.973229598	7.534109179	6.891430432	7.817913903	7.429633871	7.166701918	7.470098076	8.39047827	8.082806407	7.757492694	7.458658975	8.35597007	7.611142965	6.109841861	8.219005503	5.798750433	5.726689134	5.997747777	6.81965645
age-miR-198_st2	A	NA	MI0002915	8.98226484	8.726101548	8.460911731	8.516412353	8.545563706	8.913935464	8.986312288	8.562528182	8.647156303	8.838407627	8.536951264	8.844821033	8.129874119	8.383999993	8.483162628	8.231374832	8.248207138	8.509879389	8.76961806	8.497844827	7.024684386	7.469859628	7.247152856	8.171480712	6.663749388	8.005922619
ame-bantam_st1	B	MIMAT0001470	MI0001574	1.678370387	1.186424904	2.095692511	1.674544801	0.515673318	0.302687366	1.30647891	0.381588943	1.702403161	2.285405565	2.425062613	1.451011293	0.224263413	1.344078216	2.111175879	2.206743031	2.184084852	1.373004042	2.983393362	4.986035965	0.854293073	1.380964201	0.980358935	3.117385852	1.787032106	0.268031529
ame-bantam_st2	A	MIMAT0001470	MI0001574	2.035610808	1.617698574	2.095692511	0.879717433	0.959212423	0.302687366	0.741941914	1.27404362	0.698159064	1.735602364	2.911437633	1.451011293	1.577758664	0.14390112	1.842989027	1.434470193	0.696713034	0.927181	2.983393362	2.48242414	0.357162163	0.427416212	0.980358935	2.846891664	1.787032106	2.298740283
ame-miR-125_st1	A	MIMAT0001474	MI0001578	13.20529563	12.18284796	12.4341824	13.6734878	12.97058055	13.59491308	13.26149181	12.54766843	11.63829064	11.70534565	14.15970605	13.03937924	13.75353207	13.5648998	11.11997562	14.91778013	12.34417777	14.26586931	11.95349205	12.74898009	13.62408783	12.53018678	14.96459638	13.72361748	14.00254265	14.06115018
ame-miR-125_st2	B	MIMAT0001474	MI0001578	13.02768863	12.1213982	11.90630852	13.5060366	12.76176794	13.4454687	13.18737986	12.51799793	11.33271625	11.49704217	14.14479501	12.93126174	13.59475795	13.4963158	11.04278811	14.86942649	12.33637256	14.21747042	11.87254079	12.40521327	13.64761481	12.15398861	14.95905735	13.57768569	13.94038864	13.92078065
ame-miR-12_st1	A	MIMAT0001472	MI0001576	2.035610808	1.972427135	2.095692511	1.674544801	1.971919766	2.68149198	0.741941914	1.27404362	2.37103615	0.967654653	1.058794781	1.451011293	2.18213314	1.344078216	1.692186971	-0.328666399	1.796994351	1.373004042	2.493460638	1.329881653	3.155768769	2.063440395	0.980358935	2.323635745	0.546255247	2.472222121
ame-miR-12_st2	B	MIMAT0001472	MI0001576	2.035610808	1.617698574	2.095692511	1.981550579	2.217504879	1.819813749	2.132670391	1.633376073	1.411397778	2.032275592	2.222770433	1.451011293	2.18213314	1.344078216	2.111175879	3.810189763	1.308302115	3.956685635	4.668046602	1.692804474	0.854293073	1.862489172	1.959418774	1.553436133	2.646102191	1.34945181
ame-miR-210_st1	B	MIMAT0001477	MI0001581	10.21643401	9.431056277	10.9754723	9.331491814	11.4342763	11.31675054	12.2616085	10.18452817	10.32375513	9.463998138	9.448548463	8.507758711	8.504554244	10.11169142	10.26800481	7.655445812	10.1292513	9.273458744	8.32190852	10.72517589	8.947462792	11.60171135	8.204493556	7.733107555	6.301852953	7.925644634
ame-miR-210_st2	A	MIMAT0001477	MI0001581	10.24167669	9.98547296	11.01847099	9.433770904	11.6895658	11.29927047	12.33860805	10.38668438	10.53051556	10.16758878	9.333500991	9.667659748	8.743506819	10.13149738	10.9058997	7.758786175	10.40649195	9.663657152	8.689685833	10.7798441	9.06812711	11.71858351	10.48986955	7.424282351	7.067894646	7.840635293
ame-miR-263_st1	B	MIMAT0001479	MI0001583	6.144909717	4.172194823	2.438272551	4.72539218	8.844827875	7.068210862	6.997794999	5.361363623	8.207337021	6.768651398	5.760646918	7.007196361	7.131708786	7.055983828	7.267129372	8.08564883	7.42112231	5.519123907	4.528339677	7.431231465	5.696080047	7.734955044	7.90346826	0.370784319	2.44311151	5.214335461
ame-miR-263_st2	A	MIMAT0001479	MI0001583	5.775271762	5.791958707	5.105597893	5.193017535	7.242620357	6.693214154	7.224118543	5.361363623	7.134427727	5.8068816	5.874719587	6.268702204	5.425790083	6.567324081	6.443680645	7.286926794	7.203848444	5.135083329	4.855199727	7.10627516	4.227372818	5.538380505	5.268880675	5.757373454	4.035573781	4.166247413
ame-miR-276_st1	B	MIMAT0001480	MI0001584	0.712299975	0.671661413	2.438272551	0.394249738	1.35111158	2.441647182	3.557441879	0.853047791	1.702403161	2.032275592	2.604622119	0.978129555	1.905312747	0.783377874	2.724606792	2.492749757	2.001294586	1.373004042	1.784341023	1.692804474	0.610525362	2.621319996	1.357608211	-1.177124563	0.038878537	3.131671755
ame-miR-276_st2	A	MIMAT0001480	MI0001584	3.507261128	1.617698574	2.720291551	2.997684106	5.131543866	2.159331472	3.557441879	3.022595997	3.150429727	2.032275592	2.911437633	3.339443088	3.644983876	2.712346789	3.225423167	3.292063522	4.368581785	4.036995637	2.176105962	3.009872802	3.621992289	3.814036546	3.170173575	2.988179017	3.442812059	2.628612325
ame-miR-281_st1	B	MIMAT0001483	MI0001587	4.573089643	1.972427135	2.095692511	3.699069676	2.431348808	1.819813749	2.132670391	2.19696247	1.076493131	0.492226234	1.726597792	1.451011293	2.18213314	2.161325097	3.898316911	1.861180694	1.017566145	1.746201512	1.784341023	1.99824979	1.083490901	1.241131665	0.980358935	4.743435932	1.787032106	2.104592834
ame-miR-281_st2	A	MIMAT0001483	MI0001587	1.678370387	1.972427135	3.507087769	2.46808841	1.68629424	3.637863678	2.90736263	3.451883184	0.698159064	3.617560571	1.417728677	0.978129555	1.905312747	2.161325097	1.350770353	0.289717516	-0.900884332	1.373004042	1.784341023	1.329881653	1.832320669	2.750330906	1.357608211	-0.495309524	2.547879493	4.056201295
ame-miR-282_st1	A	MIMAT0001484	MI0001588	0.987456441	1.186424904	1.66678317	0.394249738	0.959212423	-0.810033372	4.007345784	1.071174998	0.892279792	2.697069933	1.992263768	0.978129555	0.479719101	2.460527206	0.49669995	1.434470193	2.184084852	1.373004042	2.176105962	1.692804474	0.854293073	0.427416212	2.408704486	0.810484327	0.292798626	1.635508673
ame-miR-282_st2	B	MIMAT0001484	MI0001588	0.421131046	1.186424904	-0.270034219	2.665475547	0.959212423	1.819813749	0.741941914	1.791665242	1.833098625	-0.00639201	1.058794781	2.160387528	3.047179804	-0.472170239	1.528518138	0.289717516	0.696713034	0.927181	0.668957692	0.900884476	0.854293073	3.752059261	-0.721233145	1.208554501	1.620414631	1.022950395
ame-miR-2_st1	A	MIMAT0001485	MI0001590	0.987456441	2.517541588	1.118268896	-1.131200028	1.68629424	-0.291774215	1.764375883	0.853047791	0.290330125	1.383873796	0.650728035	-0.662331107	3.375982385	0.783377874	0.25880155	-0.328666399	0.008584187	-0.359656652	1.288821342	2.258085514	0.610525362	-0.268526446	0.553926284	1.848711205	3.442812059	-1.093215415
ame-miR-2_st2	B	MIMAT0001485	MI0001590	0.987456441	1.972427135	2.095692511	3.445769525	3.203845318	3.071914566	1.764375883	-0.1007178	1.076493131	0.967654653	0.212293976	1.451011293	-0.27443654	0.14390112	1.158085291	0.906042886	1.796994351	-0.807355119	2.493460638	0.415006189	-0.387807358	0.772592448	-0.331817719	0.810484327	-0.208001609	2.900822857
ame-miR-317_st1	B	MIMAT0001488	MI0001593	0.987456441	3.091069679	2.095692511	1.50015028	0.049607599	-0.810033372	1.764375883	2.19696247	1.411397778	-0.00639201	0.650728035	3.196096269	0.729104598	1.344078216	1.158085291	-0.328666399	0.008584187	0.151550619	2.757820016	-0.549247459	3.571142635	0.772592448	1.681773568	2.102727363	-1.367127535	0.268031529
ame-miR-317_st2	A	MIMAT0001488	MI0001593	1.865810824	0.671661413	-0.270034219	2.46808841	1.971919766	3.637863678	2.132670391	1.791665242	2.069074902	2.504582941	2.425062613	3.339443088	2.526261457	1.344078216	1.528518138	0.906042886	0.008584187	0.927181	2.493460638	2.258085514	2.476601111	3.395618592	1.959418774	2.846891664	1.0240785	3.235029078
ame-miR-9b_st1	A	MIMAT0001492	MI0001597	1.240816256	-0.436243699	0.441334896	1.30994304	0.959212423	2.159331472	1.764375883	1.27404362	2.17595987	1.735602364	1.726597792	1.451011293	1.577758664	0.783377874	1.692186971	1.434470193	1.308302115	0.927181	1.288821342	1.99824979	2.676501536	0.772592448	0.553926284	2.323635745	2.330971186	0.268031529
ame-miR-9b_st2	B	MIMAT0001492	MI0001597	2.331560058	0.671661413	1.118268896	0.879717433	1.35111158	1.819813749	2.132670391	0.853047791	1.411397778	1.383873796	2.222770433	0.978129555	2.626230361	2.928857801	1.692186971	2.734994211	2.760387043	2.548385597	1.288821342	0.900884476	1.668974847	2.243254072	-0.331817719	1.208554501	2.080563924	1.34945181
ath-miR156g_st1	B	MIMAT0001012	MI0001082	3.305991052	5.271298005	5.862179315	5.571660686	1.834697671	6.542907739	2.689072132	5.05945025	3.661574218	6.100381958	5.847035066	5.873561641	5.869666302	4.926561086	4.343484843	3.636544121	6.110999097	5.822223426	6.301925515	4.75649411	1.295712299	0.073690299	2.909177159	4.615519943	5.303339092	2.628612325
ath-miR156g_st2	A	MIMAT0001012	MI0001082	5.099481517	4.835726682	3.78485396	4.836052922	3.622973789	5.394414945	3.267552084	4.42694007	4.609997596	4.635087737	5.184981029	5.774558777	6.48305399	3.118322066	4.41282713	2.206743031	3.646274784	5.810786305	5.304362656	3.151678325	2.57973703	3.395618592	2.759634717	2.691193719	1.239890282	3.507940503
ath-miR156h_st1	A	MIMAT0001013	MI0001083	0.712299975	1.617698574	2.958725407	3.139978558	0.959212423	2.159331472	0.741941914	6.357349515	2.545039138	3.885662261	2.425062613	3.590253356	2.18213314	1.79707624	2.447145358	2.944328504	1.796994351	4.760634962	2.493460638	1.99824979	3.286757053	3.312708469	0.980358935	2.102727363	1.620414631	1.022950395
ath-miR156h_st2	B	MIMAT0001013	MI0001083	3.568689737	2.267482367	0.441334896	3.139978558	3.077598653	-0.291774215	3.267552084	1.633376073	3.204886269	1.383873796	0.650728035	2.160387528	1.577758664	2.712346789	2.230979306	4.1057109	1.567286936	0.927181	2.493460638	2.258085514	1.083490901	2.750330906	1.959418774	2.518080769	1.239890282	1.885306894
ath-miR157d_st1	A	MIMAT0000175	MI0000187	1.678370387	1.186424904	2.438272551	1.674544801	1.68629424	3.381715073	1.764375883	5.145210518	3.580839786	1.735602364	1.726597792	3.590253356	2.808725718	0.783377874	4.949903643	3.128250752	2.348790109	1.746201512	2.983393362	3.009872802	2.120280164	0.936548055	4.345240054	1.553436133	-0.44201933	0.657873079
ath-miR157d_st2	B	MIMAT0000175	MI0000187	1.240816256	1.617698574	1.118268896	2.242690312	2.619932039	1.403572343	1.30647891	1.27404362	2.37103615	4.774525655	1.058794781	0.426969574	3.118978983	0.783377874	1.350770353	0.289717516	0.354790511	1.373004042	-0.023927204	1.329881653	1.083490901	1.241131665	0.553926284	2.102727363	0.546255247	3.422435139
ath-miR158a_st1	A	MIMAT0000176	MI0000188	1.240816256	1.617698574	1.118268896	2.840586463	2.619932039	1.403572343	2.132670391	0.853047791	0.290330125	1.383873796	1.417728677	0.978129555	1.577758664	1.344078216	1.528518138	1.434470193	1.796994351	1.373004042	1.288821342	2.48242414	1.295712299	1.380964201	4.047651326	4.615519943	0.791862759	0.657873079
ath-miR158a_st2	B	MIMAT0000176	MI0000188	1.240816256	0.671661413	2.958725407	1.30994304	0.515673318	0.893198893	1.30647891	1.633376073	1.702403161	1.383873796	2.425062613	1.839794182	1.577758664	2.161325097	1.528518138	2.206743031	0.696713034	2.057833646	2.493460638	1.329881653	0.854293073	2.552568064	1.357608211	4.615519943	1.939892491	1.885306894
ath-miR158b_st1	A	MIMAT0001014	MI0001084	1.678370387	1.617698574	1.66678317	1.674544801	1.68629424	0.893198893	2.132670391	4.53238961	1.702403161	4.98068859	1.726597792	1.839794182	1.187283326	2.161325097	1.528518138	1.861180694	2.760387043	1.746201512	0.668957692	1.99824979	0.854293073	2.925573705	0.980358935	2.323635745	2.080563924	2.298740283
ath-miR158b_st2	B	MIMAT0001014	MI0001084	2.58183342	1.617698574	1.66678317	1.674544801	0.959212423	2.159331472	1.30647891	1.27404362	1.411397778	1.383873796	0.212293976	0.978129555	3.118978983	1.79707624	0.728889796	0.289717516	2.184084852	-0.592796454	3.353145243	5.748127287	1.982234277	2.243254072	0.553926284	6.488141657	2.547879493	2.298740283
ath-miR159b_st1	A	MIMAT0000207	MI0000218	3.891475637	1.617698574	0.441334896	3.139978558	2.619932039	3.953913944	1.764375883	3.982674436	4.801653254	4.42549047	3.893886214	0.978129555	3.489529804	2.161325097	5.769712606	3.810189763	2.876464881	3.781472439	2.176105962	3.151678325	2.767580792	2.621319996	4.841766277	5.165271006	2.44311151	2.104592834
ath-miR159b_st2	B	MIMAT0000207	MI0000218	2.035610808	3.091069679	5.752402435	1.674544801	1.35111158	3.381715073	1.764375883	3.091999487	4.00957228	0.492226234	1.058794781	0.426969574	2.626230361	3.700151851	2.111175879	4.957950266	2.348790109	2.922266658	4.200686463	1.99824979	1.832320669	1.241131665	1.681773568	2.988179017	0.791862759	2.472222121
ath-miR159c_st1	B	MIMAT0001015	MI0001085	1.865810824	1.617698574	2.720291551	1.674544801	2.788167166	2.159331472	0.104480489	0.621779376	2.069074902	3.885662261	1.058794781	4.233281904	4.397140436	0.783377874	4.912016235	3.128250752	2.760387043	0.417159443	2.176105962	2.678951367	5.345302232	3.687346232	0.553926284	2.323635745	-0.860486419	0.657873079
ath-miR159c_st2	A	MIMAT0001015	MI0001085	2.035610808	4.385193185	2.438272551	1.30994304	2.217504879	3.953913944	2.689072132	2.19696247	4.650410285	1.735602364	1.992263768	2.429475015	2.626230361	4.762365705	4.41282713	5.143749807	4.051677771	4.896503262	1.784341023	3.709185728	4.902047968	4.012356088	2.408704486	8.296942188	2.44311151	1.022950395
ath-miR161_st1	B	MIMAT0000181	MI0000193	5.331921919	4.246715051	3.78485396	3.139978558	5.62064302	3.637863678	4.007345784	2.873424528	4.315689641	6.169523389	2.911437633	4.50366441	4.804249329	4.577150251	3.030703266	5.099489116	4.727178383	4.320158009	3.508455931	5.67812324	4.383810191	4.089742875	4.047651326	4.083014492	4.889666789	4.693739426
ath-miR161_st2	A	MIMAT0000181	MI0000193	6.082431216	5.661324009	4.825168377	3.500031553	4.088073804	6.057975508	7.1266387	5.145210518	4.436046313	2.868253586	5.593019091	6.053269473	5.029750108	5.581151834	5.891660128	6.306989671	5.752968711	5.135083329	3.353145243	6.875412766	3.463856823	3.082672896	2.909177159	3.94837407	2.210494863	4.867193241
ath-miR163_st1	B	MIMAT0000184	MI0000196	1.240816256	1.617698574	1.66678317	1.30994304	1.35111158	2.159331472	0.741941914	0.381588943	3.404756404	1.383873796	1.058794781	3.196096269	0.224263413	1.344078216	3.735319734	2.492749757	1.567286936	4.185451256	0.668957692	1.692804474	3.348170194	1.512596985	2.199189265	3.117385852	0.038878537	0.268031529
ath-miR163_st2	A	MIMAT0000184	MI0000196	1.678370387	1.186424904	0.441334896	1.981550579	2.788167166	2.889177757	0.741941914	1.27404362	2.17595987	0.967654653	1.417728677	1.451011293	0.729104598	1.79707624	1.692186971	1.861180694	2.49826321	1.746201512	2.757820016	1.692804474	6.091741186	2.063440395	2.199189265	2.518080769	1.239890282	1.022950395
ath-miR164c_st1	A	MIMAT0001017	MI0001087	7.368510478	8.445437543	8.384081849	8.741066951	8.261124854	7.111583165	8.230676484	8.149803579	8.174726163	7.646892349	8.407044302	9.013129559	7.462610085	7.290485702	8.148825584	7.568715995	7.669115318	6.891134132	7.64831397	7.894613187	7.293782908	6.047320234	6.538321557	5.84569834	7.058649852	6.979664252
ath-miR164c_st2	B	MIMAT0001017	MI0001087	7.445014852	8.208545933	7.544420749	7.373894683	8.169500067	6.035636981	6.540306023	8.565646018	7.506790154	7.622433843	8.489969396	6.650178585	6.51055211	7.013924861	8.501644723	5.574111559	7.574969178	7.413985708	6.686573894	6.78945044	6.263279379	6.297315559	6.736635253	3.497790534	3.958589559	6.232682442
ath-miR165b_st1	A	MIMAT0000188	MI0000200	-0.922900672	-0.172801465	-0.270034219	0.394249738	-0.17779086	2.441647182	-2.359712335	-0.546295248	3.35725266	-1.225114617	-2.808512686	4.408071091	-0.029552254	-1.401190371	-1.447975533	1.434470193	6.135186854	5.153296803	-2.040783126	1.123728112	-1.004818675	-0.268526446	1.959418774	-1.786351806	4.161228847	3.665377546
ath-miR165b_st2	B	MIMAT0000188	MI0000200	-1.910589746	3.009246802	1.66678317	0.394249738	4.120896452	6.339072522	-2.142578898	-0.931836723	-2.695836403	1.735602364	-2.701962044	1.225639717	-2.013463982	3.700151851	2.545190248	4.625067235	0.354790511	4.220315406	-2.690638235	-2.447981581	-1.335387816	3.873496816	5.054628692	-2.304532215	6.0121829	-2.222089701
ath-miR167c_st1	A	MIMAT0001018	MI0001088	0.421131046	-0.901250189	1.118268896	0.394249738	-0.394826657	2.159331472	1.764375883	1.791665242	5.136692264	0.492226234	1.726597792	2.160387528	2.305150436	0.14390112	1.350770353	1.861180694	2.184084852	5.519123907	1.784341023	1.329881653	1.982234277	0.073690299	1.357608211	1.848711205	0.791862759	2.104592834
ath-miR167c_st2	B	MIMAT0001018	MI0001088	0.987456441	0.105829642	1.66678317	1.674544801	0.959212423	1.819813749	1.764375883	4.74487557	1.562106063	1.383873796	1.058794781	0.426969574	-0.029552254	2.712346789	0.021407925	1.861180694	4.522808812	0.417159443	0.668957692	0.900884476	7.553943427	0.427416212	1.357608211	1.208554501	1.787032106	1.34945181
ath-miR167d_st1	B	MIMAT0000905	MI0000975	-0.441143843	-1.73986181	0.079822552	-1.571217771	-0.17779086	-0.810033372	-2.02135944	0.138520534	-1.607952294	-1.515000689	-0.793229231	1.839794182	0.224263413	-1.401190371	-0.533399981	-1.087990451	2.876464881	-1.34565985	0.323815597	-1.122671414	1.668974847	1.092937508	-0.721233145	5.466903518	-0.860486419	1.34945181
ath-miR167d_st2	A	MIMAT0000905	MI0000975	0.421131046	0.671661413	-0.270034219	0.879717433	0.049607599	1.403572343	1.764375883	1.071174998	1.833098625	0.967654653	2.222770433	-0.662331107	2.305150436	1.344078216	-0.20938135	-0.328666399	0.696713034	-0.592796454	1.288821342	1.329881653	1.982234277	-0.268526446	1.357608211	-0.495309524	4.483814842	-0.121132013
ath-miR169g-_st1	A	MIMAT0000912	MI0000981	-0.166654891	2.830993787	-1.736790715	-1.571217771	1.834697671	-0.810033372	-1.746783645	1.937466719	-1.709152359	-2.253662451	-2.587201368	-0.145420895	1.905312747	2.824428565	-1.237492281	-1.474239775	-0.323259408	-1.760082778	-1.170315137	-1.283044828	2.24788211	2.480670368	0.772298935	1.387629168	3.385561476	2.701305214
ath-miR169g-_st2	B	MIMAT0000912	MI0000981	-1.485827065	-2.385725639	2.958725407	0.394249738	-0.17779086	-1.578557286	1.30647891	-0.546295248	-1.709152359	-1.060889349	-2.587201368	-0.662331107	-1.909644393	2.591496266	2.766394025	-1.087990451	2.634832245	0.151550619	1.784341023	-2.019740557	1.982234277	-0.100000411	-0.533176563	-0.291987831	1.239890282	0.071602436
ath-miR170_st1	A	MIMAT0000201	MI0000213	2.986763442	3.728863423	4.018275186	5.64655346	5.065383871	4.896634699	4.101094479	3.982674436	4.765296927	3.885662261	2.425062613	2.659761435	4.031737023	3.700151851	2.230979306	3.696738061	3.351863062	4.443432006	4.004256181	3.709185728	4.603595924	3.312708469	3.285406999	4.615519943	4.564197081	4.962094091
ath-miR170_st2	B	MIMAT0000201	MI0000213	1.240816256	1.972427135	1.66678317	1.674544801	2.217504879	0.302687366	2.689072132	2.421402446	1.076493131	2.285405565	1.058794781	0.426969574	1.187283326	1.79707624	0.728889796	2.206743031	1.567286936	3.222169681	1.288821342	1.329881653	1.083490901	1.752852757	2.759634717	2.323635745	-0.208001609	0.657873079
ath-miR172b-_st1	A	MIMAT0000204	MI0000216	0.421131046	2.267482367	2.720291551	1.674544801	-0.394826657	1.403572343	0.104480489	1.791665242	1.833098625	-0.00639201	1.058794781	-0.145420895	2.720172614	0.783377874	-0.20938135	0.906042886	3.351863062	2.746635087	-0.658864948	0.415006189	0.357162163	0.073690299	2.909177159	1.848711205	3.060701024	1.34945181
ath-miR172b-_st2	B	MIMAT0000204	MI0000216	-0.166654891	-0.436243699	2.720291551	2.665475547	0.515673318	-0.291774215	1.30647891	0.621779376	3.91357957	0.967654653	0.650728035	2.160387528	1.391032221	0.14390112	1.982231058	1.861180694	1.308302115	0.927181	2.176105962	0.900884476	2.476601111	1.636398989	-0.721233145	-0.077391477	1.787032106	1.885306894
ath-miR172d_st1	A	MIMAT0000923	MI0000992	1.678370387	3.50558783	2.095692511	0.394249738	1.68629424	2.441647182	1.30647891	2.19696247	1.076493131	2.285405565	2.765666836	0.978129555	2.18213314	2.161325097	3.163286318	0.289717516	1.017566145	1.746201512	2.983393362	2.48242414	2.366293841	2.979775455	2.759634717	2.323635745	3.958589559	4.166247413
ath-miR172d_st2	B	MIMAT0000923	MI0000992	3.232341837	0.671661413	1.118268896	0.641977094	1.971919766	0.302687366	1.30647891	-0.1007178	-0.49920423	0.967654653	-0.22040761	-0.145420895	-0.27443654	-0.987843233	0.950377581	-0.328666399	0.696713034	-0.807355119	4.45309291	0.415006189	0.101356074	0.772592448	1.357608211	1.553436133	2.080563924	-0.121132013
ath-miR173_st1	A	MIMAT0000206	MI0000217	2.797615855	1.617698574	1.118268896	1.30994304	1.971919766	1.403572343	1.764375883	1.27404362	0.698159064	1.735602364	1.726597792	0.978129555	1.905312747	1.79707624	1.528518138	2.944328504	1.567286936	2.321526855	2.493460638	0.900884476	1.490586017	4.064400905	2.199189265	0.810484327	1.239890282	-0.484538976
ath-miR173_st2	B	MIMAT0000206	MI0000217	0.124118707	1.617698574	1.66678317	2.997684106	2.431348808	1.403572343	1.764375883	0.381588943	2.701708384	2.032275592	1.417728677	-0.145420895	1.905312747	2.460527206	3.551923112	1.434470193	2.876464881	3.222169681	1.288821342	1.692804474	2.57973703	1.752852757	1.681773568	0.810484327	0.791862759	2.104592834
ath-miR395f_st1	B	MIMAT0000940	MI0001009	8.125397093	6.428103774	6.748160219	7.945935471	7.806114099	7.755642959	6.019230544	7.25100434	7.197297111	6.801701407	7.727139314	6.593197887	6.367502256	7.295510378	8.272835377	6.589213993	4.284857509	6.563201843	4.967751533	8.361114448	5.266861151	7.244597331	6.969070008	3.34650976	3.834926253	5.472709136
ath-miR395f_st2	A	MIMAT0000943	MI0001012	7.445014852	7.137623003	6.244661267	6.110675711	7.587543911	6.339072522	4.563809513	6.997604701	7.076147171	7.032690172	7.149439974	5.824908507	6.440798772	7.819656803	8.623319212	6.979836	6.892263608	6.464443924	6.004520169	7.192536547	3.348170194	5.601685052	5.620640924	5.390682051	4.483814842	5.914060422
ath-miR397b_st1	B	MIMAT0000947	MI0001016	0.124118707	0.105829642	2.095692511	1.30994304	2.217504879	2.441647182	1.764375883	1.27404362	0.698159064	1.383873796	2.911437633	1.839794182	4.105362289	0.14390112	1.350770353	0.906042886	1.796994351	2.321526855	1.784341023	1.329881653	3.894863887	2.063440395	0.980358935	-0.077391477	1.438471599	1.34945181
ath-miR397b_st2	A	MIMAT0000947	MI0001016	2.035610808	1.617698574	2.720291551	1.674544801	1.68629424	1.403572343	1.30647891	1.633376073	0.698159064	0.492226234	1.726597792	2.160387528	0.729104598	1.344078216	0.950377581	1.861180694	2.49826321	0.927181	1.288821342	1.329881653	4.702142049	0.427416212	1.357608211	2.846891664	1.620414631	1.022950395
ath-miR398c_st1	A	MIMAT0000950	MI0001019	-0.922900672	-0.679532255	2.844155123	3.602912617	0.282706145	2.159331472	-0.50319037	-0.330293361	0.290330125	-1.225114617	4.547406482	-0.145420895	-0.719070958	4.64155474	1.256324495	-0.608155481	0.354790511	-1.003436886	3.084730029	0.663226076	1.982234277	0.073690299	-0.721233145	0.370784319	1.787032106	-1.752388681
ath-miR398c_st2	B	MIMAT0000950	MI0001019	-1.316579085	-1.102248425	0.079822552	-0.957885695	2.099155834	3.234842397	0.741941914	3.022595997	3.810836262	2.032275592	2.111443203	-0.662331107	1.905312747	-0.987843233	0.378090746	-0.02622502	1.017566145	-1.34565985	1.991209805	-0.324971384	0.854293073	-0.58416726	3.045319651	-1.885450638	-1.50917146	-0.121132013
ath-miR399e_st1	B	MIMAT0000955	MI0001024	-0.441143843	-0.172801465	1.894040408	-0.957885695	3.375203158	1.403572343	0.741941914	2.522875176	-0.836890831	-1.225114617	-1.622845484	0.978129555	1.187283326	-0.987843233	1.913974079	0.605092074	2.348790109	-2.090389849	-0.929952832	-1.122671414	-0.610728248	-1.339685973	0.553926284	2.323635745	-1.640310568	2.298740283
ath-miR399e_st2	A	MIMAT0000955	MI0001024	2.461614635	1.617698574	1.118268896	1.50015028	1.68629424	1.403572343	0.104480489	1.27404362	0.698159064	-0.00639201	1.726597792	3.339443088	0.224263413	4.022555112	2.111175879	0.289717516	1.796994351	-0.359656652	-0.023927204	0.900884476	0.610525362	1.862489172	0.980358935	1.848711205	2.080563924	1.34945181
ath-miR400_st1	A	MIMAT0001001	MI0001069	1.240816256	1.186424904	1.118268896	2.242690312	1.35111158	1.160567404	0.104480489	1.27404362	1.411397778	1.383873796	1.058794781	0.978129555	-0.27443654	1.79707624	1.350770353	0.906042886	0.696713034	3.352232396	1.784341023	1.329881653	0.357162163	2.243254072	1.681773568	2.102727363	2.646102191	1.885306894
ath-miR400_st2	B	MIMAT0001001	MI0001069	2.035610808	1.972427135	-0.270034219	2.242690312	1.35111158	1.997847475	1.764375883	1.633376073	1.411397778	1.735602364	2.425062613	1.839794182	0.729104598	0.783377874	1.528518138	1.434470193	1.308302115	2.548385597	1.288821342	2.48242414	3.012214729	1.380964201	0.103182037	2.846891664	2.547879493	1.34945181
ath-miR401_st1	B	MIMAT0001002	MI0001070	-2.520759595	-1.985961898	2.720291551	0.394249738	-2.147444877	-2.666852931	-1.589788675	-2.16541853	1.249628898	3.617560571	-2.327471875	-0.888453829	0.966196883	-0.987843233	-2.096311062	-1.639577016	-1.72246684	-1.760082778	-0.929952832	0.663226076	-1.004818675	1.636398989	0.980358935	0.145118359	2.38801969	-1.341395831
ath-miR401_st2	A	MIMAT0001002	MI0001070	-2.434527405	-2.552148037	-1.736790715	0.394249738	-1.768064658	-1.864954706	-1.009944292	-1.773969576	-2.210488959	-1.375987526	-2.587201368	-1.093210846	-1.411529709	1.583266099	-2.224102893	-1.789946415	0.354790511	-1.495320646	-1.899740529	-1.808884838	-1.335387816	-1.441216583	-1.472865501	0.145118359	0.038878537	2.204506955
ath-miR402_st1	B	MIMAT0001003	MI0001071	1.240816256	0.105829642	1.118268896	2.665475547	2.431348808	1.403572343	0.104480489	-0.1007178	0.290330125	-0.00639201	1.417728677	3.339443088	1.905312747	2.161325097	1.528518138	1.434470193	2.634832245	0.927181	2.176105962	2.258085514	3.463856823	1.752852757	0.980358935	1.848711205	2.73848927	1.885306894
ath-miR402_st2	A	MIMAT0001003	MI0001071	0.712299975	1.972427135	1.118268896	1.981550579	1.971919766	1.403572343	1.764375883	-0.1007178	1.955045734	2.032275592	1.058794781	1.451011293	3.872308526	1.79707624	1.982231058	1.434470193	2.184084852	3.781472439	0.668957692	1.692804474	1.668974847	1.636398989	3.285406999	2.323635745	1.939892491	1.34945181
ath-miR404_st1	B	MIMAT0001005	MI0001073	11.22806239	10.84408444	11.68370446	11.40045931	12.1393124	11.53756662	11.68161763	11.70911535	11.37657948	10.81815388	11.31968407	11.40525893	11.00924162	11.19553306	12.39198758	10.54805907	11.93691547	11.34496347	11.2042286	12.24840414	10.0965982	11.75983187	11.51948605	11.36746507	10.09181914	11.21823602
ath-miR404_st2	A	MIMAT0001005	MI0001073	12.0956416	12.19485949	12.82077752	12.68781077	13.07750574	12.58124205	12.52218345	12.74166264	12.46626487	12.30570033	12.58884641	12.49300067	12.01258268	12.34015046	13.31161194	11.7990085	13.04410452	12.58977183	12.60205363	13.40659316	11.73728784	13.25125347	12.69777758	12.81349379	11.36011039	12.54793192
ath-miR405d_st1	A	MIMAT0001007	MI0001075	0.124118707	1.617698574	1.66678317	0.394249738	1.971919766	1.403572343	1.30647891	2.618213395	2.17595987	0.492226234	1.417728677	1.451011293	2.97178607	1.344078216	1.842989027	2.206743031	2.984323356	2.746635087	1.784341023	1.99824979	4.12473977	1.862489172	1.681773568	5.562654028	1.620414631	1.34945181
ath-miR405d_st2	B	MIMAT0001007	MI0001075	0.712299975	0.671661413	1.118268896	1.981550579	1.68629424	0.893198893	0.741941914	-0.1007178	0.290330125	0.967654653	2.222770433	1.451011293	1.187283326	1.79707624	1.350770353	1.861180694	0.354790511	0.927181	3.895139168	3.281211737	1.832320669	0.936548055	3.585535263	0.810484327	0.546255247	1.34945181
ath-miR406_st1	A	MIMAT0001009	MI0001078	0.712299975	0.671661413	1.66678317	1.981550579	1.971919766	1.160567404	1.30647891	0.853047791	2.37103615	1.383873796	1.417728677	0.978129555	1.187283326	1.344078216	1.528518138	1.861180694	3.506396487	2.057833646	1.784341023	1.329881653	3.155768769	1.380964201	2.199189265	3.449062202	1.620414631	0.657873079
ath-miR406_st2	B	MIMAT0001009	MI0001078	1.678370387	1.972427135	1.66678317	0.879717433	2.217504879	1.622612028	1.764375883	1.937466719	1.411397778	2.868253586	2.222770433	1.839794182	1.187283326	1.344078216	1.350770353	1.861180694	1.796994351	1.746201512	2.757820016	1.329881653	2.853564766	1.092937508	1.357608211	2.846891664	3.958589559	2.298740283
ath-miR407_st1	A	MIMAT0001010	MI0001079	0.712299975	1.186424904	1.118268896	1.30994304	1.68629424	1.403572343	1.30647891	1.937466719	1.411397778	1.383873796	1.726597792	0.978129555	2.419523471	3.118322066	1.842989027	2.206743031	1.796994351	1.373004042	2.176105962	1.692804474	0.357162163	2.811004064	2.909177159	2.691193719	3.26397171	1.635508673
ath-miR407_st2	B	MIMAT0001010	MI0001079	2.58183342	1.972427135	1.66678317	0.879717433	0.959212423	2.68149198	2.132670391	0.853047791	1.702403161	1.383873796	1.726597792	2.429475015	1.577758664	1.79707624	1.350770353	3.128250752	0.696713034	2.057833646	-0.023927204	0.415006189	1.668974847	1.862489172	1.357608211	3.236343266	2.330971186	-0.484538976
ath-miR413_st1	A	MIMAT0001321	MI0001424	2.035610808	1.617698574	2.438272551	-0.104125103	2.619932039	1.403572343	3.557441879	1.937466719	1.411397778	4.818173871	1.417728677	2.160387528	2.18213314	1.79707624	1.692186971	1.861180694	1.308302115	1.746201512	3.179663938	0.415006189	1.982234277	1.636398989	-0.331817719	1.208554501	2.330971186	1.34945181
ath-miR413_st2	B	MIMAT0001321	MI0001424	2.035610808	1.617698574	1.66678317	0.394249738	1.35111158	1.819813749	1.764375883	1.937466719	1.076493131	3.161792197	1.417728677	3.339443088	2.626230361	0.783377874	2.230979306	1.434470193	1.308302115	2.321526855	2.176105962	1.692804474	0.357162163	1.092937508	1.681773568	1.208554501	1.438471599	3.422435139
ath-miR414_st1	A	MIMAT0001322	MI0001425	2.58183342	1.617698574	1.118268896	1.981550579	2.217504879	0.893198893	1.30647891	0.853047791	3.946283246	1.383873796	1.058794781	0.978129555	0.224263413	1.344078216	2.545190248	0.906042886	2.184084852	2.057833646	0.668957692	1.329881653	3.97557984	1.636398989	2.199189265	10.54244665	5.239377344	1.885306894
ath-miR414_st2	B	MIMAT0001322	MI0001425	1.678370387	0.671661413	1.118268896	1.30994304	1.35111158	1.819813749	1.30647891	1.27404362	1.076493131	1.735602364	1.417728677	1.451011293	1.577758664	1.344078216	0.950377581	1.861180694	0.008584187	0.417159443	1.288821342	1.692804474	0.854293073	0.772592448	0.103182037	0.370784319	0.546255247	3.937167276
ath-miR415_st1	B	MIMAT0001323	MI0001426	1.678370387	5.605571742	2.095692511	1.674544801	0.959212423	0.302687366	4.86128129	2.421402446	2.37103615	2.285405565	1.058794781	2.160387528	0.729104598	0.783377874	0.950377581	2.492749757	1.308302115	1.746201512	2.176105962	2.258085514	1.295712299	4.44467913	0.553926284	7.405022937	0.791862759	0.268031529
ath-miR415_st2	A	MIMAT0001323	MI0001426	1.678370387	1.972427135	1.66678317	1.674544801	1.68629424	1.403572343	2.90736263	2.618213395	1.076493131	2.504582941	2.425062613	1.451011293	2.18213314	0.14390112	2.447145358	3.439617443	3.179352136	0.927181	1.288821342	1.692804474	2.676501536	2.687168317	1.681773568	3.236343266	1.0240785	0.268031529
ath-miR416_st1	A	MIMAT0001324	MI0001427	1.865810824	1.186424904	0.441334896	1.30994304	1.35111158	2.441647182	2.132670391	2.708059516	0.892279792	0.492226234	1.058794781	0.978129555	3.315769397	2.928857801	0.728889796	2.206743031	0.696713034	1.373004042	2.983393362	1.692804474	2.24788211	0.772592448	3.285406999	3.876092327	4.803891831	0.657873079
ath-miR416_st2	B	MIMAT0001324	MI0001427	0.421131046	1.186424904	1.118268896	1.981550579	3.320248931	2.441647182	3.098225386	1.791665242	1.562106063	2.032275592	1.417728677	0.426969574	1.748666479	1.344078216	1.158085291	4.625067235	0.008584187	1.746201512	0.668957692	0.900884476	-0.610728248	0.073690299	0.980358935	1.848711205	3.326010243	1.022950395
ath-miR417_st1	B	MIMAT0001325	MI0001428	1.240816256	2.922734207	1.118268896	1.674544801	1.971919766	2.68149198	0.104480489	0.853047791	1.955045734	2.032275592	3.044445308	3.470162556	0.729104598	3.118322066	1.982231058	2.734994211	2.184084852	1.373004042	2.983393362	1.329881653	1.668974847	2.405357536	1.357608211	0.810484327	2.210494863	1.022950395
ath-miR417_st2	A	MIMAT0001325	MI0001428	2.331560058	2.73339654	2.095692511	1.674544801	1.35111158	0.893198893	1.30647891	0.853047791	1.411397778	1.383873796	2.222770433	2.659761435	1.577758664	0.783377874	0.950377581	2.206743031	1.796994351	0.417159443	1.784341023	1.692804474	3.894863887	1.092937508	1.959418774	1.553436133	0.546255247	1.885306894
ath-miR418_st1	B	MIMAT0001326	MI0001429	2.035610808	1.972427135	0.441334896	1.674544801	2.217504879	1.403572343	4.189174752	1.27404362	1.076493131	1.383873796	1.417728677	2.860300196	1.187283326	1.79707624	2.111175879	1.434470193	1.308302115	0.927181	5.922999608	1.99824979	0.357162163	2.063440395	1.681773568	1.553436133	3.385561476	1.34945181
ath-miR418_st2	A	MIMAT0001326	MI0001429	1.240816256	1.617698574	1.118268896	4.030804184	1.35111158	2.441647182	1.764375883	1.633376073	2.17595987	2.032275592	2.222770433	1.451011293	0.729104598	1.344078216	0.950377581	2.944328504	0.696713034	1.373004042	2.757820016	1.329881653	1.295712299	6.356215999	0.980358935	1.208554501	1.0240785	1.635508673
ath-miR419_st1	A	MIMAT0001327	MI0001430	2.035610808	1.186424904	1.66678317	2.840586463	1.35111158	1.819813749	0.104480489	1.937466719	2.17595987	1.735602364	1.417728677	0.978129555	1.577758664	1.79707624	1.528518138	2.492749757	0.008584187	2.548385597	1.288821342	3.964208274	1.668974847	2.811004064	1.357608211	2.323635745	2.547879493	4.317134114
ath-miR419_st2	B	MIMAT0001327	MI0001430	0.712299975	1.972427135	1.66678317	2.242690312	1.971919766	2.441647182	3.267552084	0.853047791	2.701708384	0.967654653	1.992263768	1.451011293	2.97178607	0.783377874	1.692186971	0.906042886	3.179352136	1.746201512	0.668957692	0.415006189	1.668974847	0.427416212	1.681773568	3.236343266	0.791862759	0.657873079
ath-miR420_st1	A	MIMAT0001328	MI0001431	1.678370387	3.828939827	0.441334896	0.879717433	1.35111158	2.159331472	1.764375883	1.937466719	1.955045734	2.285405565	2.222770433	2.659761435	0.224263413	1.79707624	1.982231058	2.206743031	2.984323356	2.922266658	0.668957692	1.99824979	2.476601111	1.862489172	1.681773568	5.892529473	4.244776194	1.885306894
ath-miR420_st2	B	MIMAT0001328	MI0001431	0.124118707	0.671661413	2.095692511	2.242690312	2.217504879	2.441647182	2.132670391	1.937466719	1.955045734	2.504582941	3.384648379	1.451011293	2.18213314	1.344078216	1.528518138	3.810189763	2.184084852	1.746201512	1.784341023	0.900884476	1.295712299	1.092937508	1.357608211	1.553436133	3.602346048	1.885306894
ath-miR426_st1	A	MIMAT0001337	MI0001441	2.035610808	2.922734207	1.66678317	1.981550579	1.35111158	2.306599871	1.764375883	1.633376073	1.076493131	1.735602364	1.726597792	1.839794182	2.18213314	1.79707624	0.950377581	0.906042886	2.49826321	1.746201512	2.493460638	0.900884476	0.357162163	5.123631848	1.357608211	0.810484327	2.547879493	1.885306894
ath-miR426_st2	B	MIMAT0001337	MI0001441	1.240816256	2.267482367	1.66678317	3.602912617	0.049607599	2.441647182	1.764375883	1.27404362	1.955045734	2.285405565	2.911437633	0.978129555	1.187283326	2.161325097	1.528518138	3.128250752	2.184084852	2.321526855	2.757820016	1.692804474	1.668974847	2.405357536	-0.331817719	2.518080769	2.330971186	1.34945181
ath-miR447b_st1	A	MIMAT0002114	MI0002408	1.240816256	1.972427135	2.095692511	3.699069676	0.959212423	1.403572343	0.741941914	2.618213395	2.17595987	0.967654653	1.417728677	0.426969574	1.187283326	1.79707624	3.691571402	1.861180694	1.308302115	1.373004042	2.176105962	2.48242414	1.668974847	1.092937508	1.681773568	1.553436133	1.787032106	2.770734518
ath-miR447b_st2	B	MIMAT0002114	MI0002408	0.712299975	1.972427135	2.095692511	5.622018135	3.794956495	4.132079387	1.30647891	1.27404362	5.431938486	2.032275592	2.604622119	1.839794182	0.729104598	2.161325097	1.350770353	3.292063522	2.001294586	3.079682051	0.668957692	1.329881653	2.120280164	2.480670368	2.909177159	5.165271006	2.210494863	2.472222121
ath-miR447c_st1	B	MIMAT0002115	MI0002409	2.035610808	3.828939827	2.720291551	0.879717433	2.939774394	1.819813749	3.098225386	2.618213395	2.37103615	3.617560571	5.428469165	1.451011293	1.577758664	2.161325097	1.350770353	2.206743031	2.184084852	2.321526855	2.493460638	1.329881653	3.012214729	1.636398989	0.980358935	3.544961784	-0.659863913	2.900822857
ath-miR447c_st2	A	MIMAT0002115	MI0002409	2.331560058	4.010636651	1.66678317	3.269926705	4.274750894	2.159331472	2.434937852	2.19696247	4.6897267	3.885662261	2.222770433	2.860300196	4.242309441	2.460527206	3.342428354	3.439617443	3.268104109	3.871701053	3.508455931	3.799220323	2.934962449	4.34277408	3.673392061	4.206263107	3.385561476	4.496664651
cbr-lin-4_st1	A	MIMAT0000464	MI0000492	0.421131046	0.671661413	-0.270034219	-1.131200028	-0.394826657	1.819813749	0.741941914	0.853047791	0.698159064	-0.00639201	-0.22040761	0.978129555	-0.27443654	1.344078216	0.49669995	-0.861088363	1.308302115	1.568172934	1.784341023	0.900884476	-0.387807358	-0.58416726	-1.057108861	1.208554501	-0.208001609	0.268031529
cbr-lin-4_st2	B	MIMAT0000464	MI0000492	5.452039728	2.397377137	1.409419092	-1.290185808	-0.962951151	6.320711962	2.132670391	1.071174998	-1.130463226	-0.881825045	2.840289917	1.839794182	-0.719070958	-0.472170239	-0.533399981	3.96541305	1.017566145	0.417159443	-0.929952832	0.162715508	-1.614556687	3.312708469	-0.721233145	2.102727363	-1.044350688	1.885306894
cbr-lsy-6_st1	A	MIMAT0000767	MI0000818	0.124118707	0.105829642	1.118268896	0.879717433	0.049607599	0.893198893	2.132670391	0.381588943	1.076493131	2.285405565	0.650728035	1.451011293	2.18213314	2.460527206	1.158085291	1.434470193	1.567286936	0.417159443	-0.023927204	1.99824979	2.767580792	1.241131665	1.357608211	2.846891664	-0.659863913	1.635508673
cbr-lsy-6_st2	B	MIMAT0000767	MI0000818	4.072867475	1.617698574	2.095692511	3.500031553	1.35111158	1.819813749	1.30647891	1.633376073	1.702403161	0.967654653	1.726597792	3.804503948	2.419523471	2.161325097	1.528518138	2.492749757	2.001294586	2.057833646	1.288821342	-0.086158908	2.120280164	0.936548055	2.593983423	0.370784319	1.438471599	0.657873079
cbr-miR-124_st1	A	MIMAT0000494	MI0000525	6.640336022	7.061924388	4.661544795	4.630343821	3.667894701	7.485833332	7.092624914	6.420693397	6.976113944	6.388355359	3.618569807	6.074238119	6.653084072	6.352733044	6.225174525	5.892338494	5.901355991	6.072608983	4.634361587	7.221549621	1.295712299	5.845367805	4.174076016	2.102727363	-0.208001609	4.112263101
cbr-miR-124_st2	B	MIMAT0000494	MI0000525	7.002849045	6.173844703	4.219456166	6.269226736	4.359812153	6.375107469	4.914089079	6.66698373	3.978270703	6.493228304	4.873868079	5.583075674	5.664712655	5.49646612	6.129237884	6.392098164	4.051677771	7.158168279	5.260813155	4.906713584	4.260035981	-0.729789854	5.365167929	4.114818095	1.939892491	-0.307209186
cbr-miR-228_st1	B	MIMAT0000495	MI0000526	-0.166654891	1.617698574	-0.270034219	2.117163593	-0.394826657	0.893198893	0.741941914	0.853047791	1.702403161	0.492226234	-0.614947786	0.978129555	-0.719070958	1.79707624	0.021407925	1.434470193	0.696713034	0.151550619	-0.023927204	2.48242414	0.610525362	-0.268526446	0.980358935	0.370784319	-1.367127535	0.657873079
cbr-miR-228_st2	A	MIMAT0000495	MI0000526	1.240816256	2.267482367	1.66678317	1.30994304	1.35111158	-0.291774215	3.419580832	1.27404362	0.698159064	1.735602364	1.058794781	1.839794182	1.187283326	1.344078216	1.842989027	0.906042886	1.017566145	0.927181	0.668957692	0.900884476	2.366293841	3.082672896	0.103182037	3.544961784	1.0240785	1.022950395
cbr-miR-230_st1	A	MIMAT0000496	MI0000527	2.035610808	1.617698574	1.66678317	3.389440494	1.35111158	1.819813749	1.30647891	1.633376073	1.411397778	-0.00639201	1.417728677	0.978129555	-0.27443654	1.79707624	2.111175879	1.434470193	0.696713034	1.373004042	0.668957692	2.678951367	2.24788211	1.380964201	1.357608211	1.848711205	2.44311151	0.657873079
cbr-miR-230_st2	B	MIMAT0000496	MI0000527	1.240816256	1.186424904	2.720291551	1.674544801	2.788167166	2.441647182	2.434937852	2.19696247	1.411397778	1.735602364	3.384648379	0.426969574	1.187283326	1.79707624	0.950377581	1.861180694	1.567286936	0.417159443	1.784341023	1.329881653	3.085705136	1.512596985	0.980358935	0.810484327	1.239890282	1.022950395
cbr-miR-231_st1	B	MIMAT0001293	MI0001394	0.987456441	1.186424904	0.441334896	0.879717433	1.35111158	1.819813749	3.907158204	2.07214427	0.892279792	2.032275592	2.222770433	3.900926403	1.748666479	1.344078216	3.691571402	0.906042886	0.008584187	1.373004042	1.784341023	0.900884476	0.357162163	2.063440395	2.199189265	5.102964198	1.620414631	1.34945181
cbr-miR-231_st2	A	MIMAT0001293	MI0001394	6.252870445	3.242435096	2.095692511	4.331410514	6.038114952	5.35888774	2.132670391	6.089304971	4.481528065	3.289513028	2.425062613	2.160387528	0.729104598	4.115939706	6.630496455	1.861180694	4.101396403	0.678197058	2.493460638	3.510653155	0.610525362	6.864032763	4.174076016	1.208554501	7.104292653	0.268031529
cbr-miR-232_st1	A	MIMAT0000497	MI0000528	3.443164368	3.379842197	4.695781334	4.419229279	4.67981276	4.213607763	4.914089079	4.124017237	4.650410285	3.289513028	4.270945373	5.492544951	4.482690004	5.406505793	3.898316911	5.099489116	4.284857509	4.980477859	4.28978191	4.427960179	4.551691416	4.663502449	3.492102064	3.236343266	3.791267716	3.80756779
cbr-miR-232_st2	B	MIMAT0000497	MI0000528	2.797615855	3.091069679	2.720291551	3.269926705	2.788167166	4.132079387	2.90736263	2.19696247	2.37103615	1.383873796	2.222770433	3.196096269	1.577758664	3.815693587	3.342428354	3.292063522	2.760387043	3.685321438	2.176105962	3.613265352	3.012214729	3.312708469	2.199189265	0.810484327	2.210494863	3.665377546
cbr-miR-233_st1	A	MIMAT0000498	MI0000530	4.344395551	1.617698574	4.018275186	2.569884635	3.873929067	1.403572343	2.90736263	1.633376073	3.580839786	3.289513028	4.524339625	5.461061945	0.729104598	2.460527206	1.158085291	1.861180694	2.184084852	-0.359656652	3.895139168	1.692804474	6.100819893	10.27885301	0.553926284	2.846891664	-0.208001609	2.628612325
cbr-miR-233_st2	B	MIMAT0000498	MI0000530	6.455463868	6.284535995	7.101632556	6.25333392	6.47431776	6.494583843	5.107930024	6.552232621	7.134427727	7.562627139	7.693839502	7.191253636	6.011118286	6.29370087	7.428694636	6.776751472	5.656018695	6.457124302	3.580388085	5.78189662	5.077666544	6.606110862	5.598166128	5.310215386	5.271711959	5.161960791
cbr-miR-234_st1	A	MIMAT0000499	MI0000531	1.678370387	2.517541588	2.095692511	1.30994304	2.217504879	0.302687366	2.689072132	1.27404362	1.702403161	2.032275592	2.425062613	1.451011293	2.808725718	1.344078216	2.545190248	2.492749757	2.984323356	1.746201512	1.288821342	1.99824979	0.854293073	1.092937508	2.909177159	7.047489416	2.44311151	3.507940503
cbr-miR-234_st2	B	MIMAT0000499	MI0000531	2.035610808	1.972427135	0.441334896	2.242690312	0.959212423	3.51534011	0.741941914	1.633376073	1.702403161	2.032275592	2.604622119	2.160387528	2.18213314	1.344078216	1.528518138	1.861180694	2.49826321	0.927181	1.784341023	1.329881653	-0.149118085	1.092937508	1.959418774	1.848711205	1.620414631	0.657873079
cbr-miR-236_st1	A	MIMAT0000500	MI0000532	3.568689737	4.449777665	1.118268896	3.389440494	4.4401674	4.992420582	4.425325615	2.19696247	3.204886269	4.040492073	3.279640159	3.900926403	1.905312747	4.022555112	3.397647703	4.424729733	4.368581785	3.685321438	3.648969798	1.99824979	3.518474705	3.131597642	3.756289768	2.846891664	2.73848927	1.885306894
cbr-miR-236_st2	B	MIMAT0000500	MI0000532	3.684354941	3.50558783	1.66678317	2.46808841	3.077598653	3.855952596	3.907158204	2.19696247	2.974094916	3.965128312	2.604622119	3.900926403	1.905312747	4.64155474	1.158085291	2.492749757	2.634832245	3.352232396	3.895139168	1.692804474	6.255169756	4.255769408	4.047651326	4.206263107	1.0240785	3.131671755
cbr-miR-239a_st1	A	MIMAT0001304	MI0001406	2.331560058	1.186424904	2.095692511	1.30994304	1.68629424	1.819813749	1.764375883	1.27404362	0.698159064	1.383873796	1.417728677	-0.145420895	2.419523471	1.344078216	1.158085291	2.206743031	0.008584187	0.927181	2.493460638	0.900884476	3.012214729	0.772592448	1.959418774	2.518080769	5.349518895	0.268031529
cbr-miR-239a_st2	B	MIMAT0001304	MI0001406	0.712299975	1.972427135	1.118268896	2.242690312	1.35111158	2.441647182	1.764375883	2.19696247	1.955045734	1.383873796	1.726597792	2.860300196	2.18213314	1.344078216	1.350770353	2.734994211	1.308302115	1.373004042	1.784341023	0.900884476	0.854293073	1.636398989	0.980358935	1.553436133	1.438471599	0.657873079
cbr-miR-239b_st1	A	MIMAT0001308	MI0001410	0.124118707	1.617698574	2.720291551	0.879717433	1.971919766	1.403572343	1.764375883	2.19696247	2.37103615	0.967654653	1.726597792	1.839794182	1.577758664	3.286526257	1.528518138	0.906042886	1.796994351	1.746201512	0.668957692	1.99824979	0.854293073	2.063440395	1.357608211	1.553436133	1.438471599	-0.484538976
cbr-miR-239b_st2	B	MIMAT0001308	MI0001410	1.678370387	1.186424904	2.095692511	2.46808841	1.35111158	0.302687366	2.434937852	2.19696247	0.698159064	1.735602364	1.058794781	1.451011293	1.905312747	3.574734437	1.158085291	2.206743031	0.696713034	2.321526855	1.288821342	2.85335829	-1.004818675	2.405357536	-0.721233145	1.553436133	0.292798626	3.020657791
cbr-miR-240_st1	A	MIMAT0001306	MI0001408	1.240816256	1.617698574	2.958725407	4.419229279	0.959212423	0.893198893	1.764375883	4.809302154	1.702403161	0.967654653	4.030697257	1.451011293	1.577758664	1.344078216	1.350770353	1.434470193	1.017566145	-0.109919512	1.288821342	1.329881653	2.767580792	2.326329851	1.959418774	1.208554501	2.210494863	1.635508673
cbr-miR-240_st2	B	MIMAT0001306	MI0001408	2.035610808	3.091069679	1.66678317	2.242690312	2.217504879	2.889177757	0.104480489	0.381588943	1.411397778	0.967654653	1.417728677	1.839794182	1.187283326	0.783377874	0.950377581	2.492749757	1.567286936	-0.109919512	2.176105962	1.692804474	4.227372818	1.752852757	-0.331817719	0.370784319	1.939892491	1.022950395
cbr-miR-241_st1	A	MIMAT0000501	MI0000533	4.770586011	6.275629113	6.664013652	3.139978558	5.967353683	3.071914566	4.690215398	3.866891563	5.657242401	6.009021099	4.739989859	4.305738846	6.200280932	2.712346789	5.17458898	4.273951122	5.33965261	4.807355325	2.983393362	4.638776301	3.407142875	5.329901609	4.047651326	2.846891664	2.210494863	2.298740283
cbr-miR-241_st2	B	MIMAT0000501	MI0000533	2.895126694	6.506332083	3.345743545	5.289610675	4.846549326	0.893198893	1.764375883	3.945090497	2.069074902	3.617560571	2.765666836	3.196096269	5.156875074	4.022555112	3.285075456	4.957950266	1.796994351	3.352232396	0.668957692	6.650069292	1.295712299	3.224899112	3.492102064	3.449062202	3.746268042	2.770734518
cbr-miR-244_st1	A	MIMAT0000502	MI0000534	1.678370387	1.186424904	1.118268896	1.981550579	0.959212423	2.889177757	0.741941914	1.633376073	0.290330125	1.383873796	1.726597792	0.978129555	1.905312747	0.783377874	0.950377581	0.906042886	1.796994351	1.746201512	1.288821342	1.99824979	-0.149118085	2.811004064	1.357608211	-0.077391477	1.787032106	-0.809043785
cbr-miR-244_st2	B	MIMAT0000502	MI0000534	0.712299975	1.617698574	2.438272551	3.789314112	2.431348808	2.441647182	1.764375883	1.937466719	1.702403161	2.504582941	1.726597792	-0.145420895	1.905312747	1.79707624	4.728065326	2.492749757	1.017566145	1.746201512	3.508455931	2.48242414	2.57973703	2.155760452	2.759634717	2.518080769	1.0240785	3.131671755
cbr-miR-245_st1	B	MIMAT0000503	MI0000535	2.190158108	1.617698574	2.438272551	-0.34095391	0.959212423	0.893198893	1.764375883	1.27404362	-0.11848432	0.967654653	-0.614947786	1.839794182	3.489529804	2.928857801	1.692186971	1.434470193	1.308302115	-0.359656652	2.176105962	0.415006189	2.366293841	2.063440395	2.408704486	2.846891664	5.844855572	4.453819953
cbr-miR-245_st2	A	MIMAT0000503	MI0000535	1.470777149	1.186424904	2.438272551	1.30994304	0.959212423	4.433903332	0.741941914	-0.746886686	0.892279792	0.967654653	1.417728677	1.451011293	3.433845125	1.344078216	0.950377581	2.734994211	0.696713034	0.927181	3.648969798	0.900884476	0.854293073	0.427416212	0.103182037	2.323635745	1.787032106	2.472222121
cbr-miR-246_st1	A	MIMAT0001296	MI0001397	1.678370387	1.186424904	5.155704891	1.674544801	4.846549326	1.819813749	1.764375883	2.19696247	1.955045734	2.868253586	1.992263768	3.037527583	1.187283326	3.286526257	3.285075456	2.944328504	2.184084852	2.922266658	2.757820016	2.678951367	1.982234277	1.862489172	2.199189265	1.553436133	2.73848927	2.104592834
cbr-miR-246_st2	B	MIMAT0001296	MI0001397	1.678370387	5.605571742	0.441334896	1.981550579	2.788167166	0.302687366	0.741941914	2.421402446	1.955045734	2.868253586	1.726597792	1.451011293	2.18213314	2.460527206	3.898316911	4.686134871	0.008584187	1.746201512	1.784341023	3.281211737	1.295712299	2.925573705	4.636836011	3.800051691	1.438471599	2.770734518
cbr-miR-248_st1	A	MIMAT0000504	MI0000536	0.987456441	2.267482367	1.66678317	0.641977094	1.971919766	0.893198893	1.764375883	2.19696247	1.411397778	1.735602364	0.650728035	0.978129555	1.187283326	4.926561086	2.230979306	0.289717516	1.308302115	1.159401447	3.353145243	1.329881653	-1.177321956	0.427416212	1.357608211	3.117385852	2.330971186	1.022950395
cbr-miR-248_st2	B	MIMAT0000504	MI0000536	2.190158108	2.517541588	1.118268896	0.143085814	0.049607599	2.159331472	2.689072132	3.221860643	0.698159064	-0.881825045	3.57465948	1.451011293	-1.095580923	2.928857801	0.25880155	3.128250752	0.696713034	-1.182297535	0.668957692	2.48242414	-1.177321956	1.636398989	1.357608211	2.323635745	2.330971186	-0.809043785
cbr-miR-249_st1	A	MIMAT0001305	MI0001407	2.035610808	1.972427135	1.66678317	2.997684106	1.68629424	2.889177757	3.267552084	1.633376073	0.698159064	0.967654653	1.417728677	2.160387528	2.626230361	0.783377874	2.447145358	2.206743031	0.696713034	1.373004042	1.288821342	1.329881653	3.286757053	2.925573705	3.285406999	1.208554501	2.44311151	2.628612325
cbr-miR-249_st2	B	MIMAT0001305	MI0001407	2.986763442	1.617698574	3.164705124	-0.104125103	0.959212423	2.441647182	1.764375883	4.53238961	1.702403161	0.967654653	1.726597792	2.429475015	1.905312747	1.79707624	1.350770353	3.573780463	1.308302115	1.746201512	1.784341023	1.692804474	1.982234277	1.862489172	1.681773568	2.323635745	2.547879493	2.770734518
cbr-miR-250_st1	A	MIMAT0000505	MI0000537	2.461614635	1.972427135	1.66678317	2.242690312	2.431348808	5.868769084	1.764375883	1.46122934	1.562106063	1.735602364	1.417728677	-0.145420895	1.391032221	0.783377874	5.075203352	3.915481029	4.000203928	1.373004042	0.668957692	2.258085514	2.24788211	4.139141818	3.492102064	1.208554501	1.620414631	1.022950395
cbr-miR-250_st2	B	MIMAT0000505	MI0000537	3.984987245	5.968113921	2.275924151	-0.563159932	1.834697671	-0.810033372	4.007345784	0.138520534	4.87173706	1.735602364	2.327067747	-1.093210846	0.224263413	4.703218971	5.521589034	-1.474239775	-0.323259408	3.781472439	-0.355555439	5.042798427	2.476601111	5.452687374	0.103182037	1.208554501	0.546255247	1.885306894
cbr-miR-251_st1	A	MIMAT0000506	MI0000538	1.678370387	3.091069679	2.095692511	2.46808841	1.68629424	0.302687366	0.104480489	4.189859298	4.128464282	2.032275592	1.992263768	0.426969574	1.905312747	3.118322066	3.551923112	1.434470193	0.354790511	4.852615349	2.176105962	1.99824979	2.366293841	0.602275861	1.959418774	-0.495309524	0.791862759	5.239828084
cbr-miR-251_st2	B	MIMAT0000506	MI0000538	1.240816256	5.688413368	2.720291551	2.840586463	1.35111158	4.896634699	4.425325615	3.826165996	2.37103615	1.383873796	0.650728035	3.991380689	1.577758664	2.712346789	2.637481626	0.906042886	-0.900884332	1.373004042	1.288821342	2.258085514	0.101356074	0.602275861	1.959418774	-0.862289646	3.199236432	1.885306894
cbr-miR-252_st1	A	MIMAT0000507	MI0000539	2.797615855	3.621457513	2.438272551	0.879717433	4.4401674	4.213607763	2.90736263	4.890974213	4.290373956	3.516094346	2.911437633	1.839794182	2.97178607	1.79707624	4.357620638	4.192260548	3.084998826	3.471810058	3.508455931	2.258085514	1.832320669	3.082672896	2.408704486	1.208554501	1.939892491	2.472222121
cbr-miR-252_st2	B	MIMAT0000507	MI0000539	5.258517183	4.929433897	2.720291551	2.921165672	2.431348808	4.36411752	3.419580832	3.091999487	5.499974544	4.308128624	3.044445308	2.429475015	4.99127775	3.437636863	5.004937379	0.289717516	6.40761096	4.472682004	2.176105962	2.678951367	-0.816336061	3.131597642	2.408704486	3.449062202	1.239890282	4.53828048
cbr-miR-253_st1	A	MIMAT0001299	MI0001401	2.331560058	4.929433897	3.345743545	5.670678964	3.622973789	4.564150727	2.689072132	2.19696247	2.37103615	3.8016283	3.384648379	3.470162556	2.419523471	4.115939706	1.692186971	4.013693927	3.179352136	3.471810058	4.45309291	4.246963699	4.383810191	2.925573705	3.756289768	2.846891664	2.825650814	2.770734518
cbr-miR-253_st2	B	MIMAT0001299	MI0001401	0.712299975	3.828939827	2.095692511	1.674544801	1.68629424	1.403572343	1.30647891	1.633376073	2.17595987	1.735602364	3.57465948	1.451011293	1.905312747	5.676627385	2.34266912	1.861180694	2.184084852	1.746201512	0.668957692	1.692804474	2.676501536	2.243254072	1.357608211	3.34650976	2.080563924	4.056201295
cbr-miR-254_st1	A	MIMAT0001307	MI0001409	1.678370387	2.922734207	1.118268896	1.981550579	0.959212423	4.36411752	0.741941914	1.27404362	0.290330125	2.285405565	1.417728677	1.451011293	0.224263413	0.783377874	0.950377581	1.861180694	0.008584187	1.746201512	1.784341023	3.510653155	1.295712299	2.243254072	3.170173575	4.898116356	1.0240785	1.635508673
cbr-miR-254_st2	B	MIMAT0001307	MI0001409	2.035610808	2.267482367	3.164705124	2.242690312	1.971919766	0.302687366	1.764375883	1.937466719	1.955045734	2.504582941	3.963893386	2.160387528	1.905312747	2.460527206	2.230979306	2.492749757	2.184084852	2.746635087	1.288821342	2.48242414	2.676501536	2.405357536	3.285406999	1.208554501	2.330971186	3.131671755
cbr-miR-259_st1	B	MIMAT0000508	MI0000540	1.678370387	1.186424904	1.66678317	3.602912617	0.959212423	1.819813749	1.30647891	2.421402446	2.17595987	1.735602364	1.726597792	2.659761435	2.419523471	2.161325097	1.158085291	2.206743031	2.184084852	0.927181	1.784341023	0.900884476	2.476601111	1.636398989	1.959418774	-0.077391477	2.73848927	0.657873079
cbr-miR-259_st2	A	MIMAT0000508	MI0000540	3.443164368	2.922734207	3.507087769	2.840586463	2.431348808	2.68149198	2.90736263	3.741150947	4.128464282	4.534071274	3.044445308	3.339443088	3.253013446	4.203697434	1.842989027	3.292063522	4.662204854	3.871701053	4.200686463	2.85335829	3.718701817	2.925573705	3.585535263	1.208554501	1.939892491	2.472222121
cbr-miR-268_st1	B	MIMAT0000509	MI0000541	0.712299975	0.671661413	2.095692511	1.674544801	1.35111158	0.893198893	-0.50319037	2.19696247	1.076493131	1.383873796	1.058794781	0.426969574	1.905312747	1.344078216	1.350770353	0.906042886	1.017566145	1.373004042	2.176105962	1.99824979	0.610525362	0.936548055	-0.331817719	0.810484327	1.620414631	0.657873079
cbr-miR-268_st2	A	MIMAT0000509	MI0000541	1.678370387	1.186424904	0.441334896	2.665475547	0.959212423	1.819813749	2.90736263	1.27404362	1.076493131	0.492226234	1.726597792	1.451011293	1.187283326	0.783377874	1.350770353	0.906042886	1.308302115	1.373004042	1.288821342	2.258085514	2.853564766	1.380964201	1.959418774	1.848711205	3.877320178	2.104592834
cbr-miR-34_st1	B	MIMAT0000466	MI0000494	6.405293033	1.412569412	4.265689193	3.874320951	4.826727214	5.989895451	3.683503319	1.46122934	2.843963336	4.040492073	0.860248948	2.659761435	5.305442381	2.460527206	3.194677718	-1.474239775	4.877902193	4.852615349	-1.383640024	5.459095765	7.301680448	1.380964201	3.045319651	-0.077391477	3.651903133	0.268031529
cbr-miR-34_st2	A	MIMAT0000466	MI0000494	4.114897979	1.186424904	1.66678317	2.117163593	0.515673318	3.637863678	1.764375883	3.091999487	-0.49920423	3.289513028	-0.614947786	-0.662331107	4.306234306	5.290595677	1.982231058	-0.861088363	1.308302115	2.19490572	6.247145501	2.258085514	-0.387807358	1.380964201	0.553926284	3.449062202	1.620414631	0.268031529
cbr-miR-353_st1	B	MIMAT0001291	MI0001390	2.035610808	1.972427135	2.095692511	1.674544801	2.619932039	1.819813749	1.764375883	0.853047791	0.698159064	2.032275592	1.726597792	2.160387528	2.419523471	3.700151851	1.528518138	1.861180694	1.308302115	2.548385597	0.668957692	0.415006189	2.476601111	2.925573705	3.045319651	1.208554501	2.080563924	1.34945181
cbr-miR-353_st2	A	MIMAT0001291	MI0001390	2.035610808	0.671661413	2.438272551	1.30994304	1.971919766	0.893198893	1.764375883	1.27404362	2.17595987	2.032275592	1.417728677	3.037527583	1.905312747	2.161325097	1.158085291	0.906042886	1.308302115	2.057833646	5.806611098	1.692804474	2.476601111	1.380964201	1.681773568	1.208554501	1.0240785	1.022950395
cbr-miR-354_st1	B	MIMAT0001312	MI0001414	2.035610808	1.617698574	1.66678317	1.30994304	1.971919766	1.403572343	3.098225386	0.853047791	1.955045734	1.383873796	1.726597792	0.978129555	1.187283326	2.928857801	3.098457443	0.906042886	1.796994351	3.222169681	1.784341023	1.99824979	1.295712299	1.862489172	1.681773568	1.553436133	2.646102191	3.873802531
cbr-miR-354_st2	A	MIMAT0001312	MI0001414	2.331560058	3.091069679	2.438272551	0.879717433	1.35111158	4.213607763	3.907158204	3.650903179	1.411397778	-0.00639201	1.058794781	1.451011293	1.577758664	2.161325097	4.113088561	1.861180694	1.796994351	2.057833646	2.493460638	2.48242414	4.260035981	4.994897894	3.045319651	6.320124905	3.551061952	2.472222121
cbr-miR-355_st1	A	MIMAT0001319	MI0001422	1.240816256	1.186424904	1.118268896	0.879717433	1.68629424	1.403572343	1.30647891	1.27404362	-0.11848432	-0.00639201	1.058794781	1.839794182	1.577758664	1.344078216	0.950377581	2.206743031	1.308302115	0.927181	2.493460638	1.692804474	11.52325222	1.380964201	0.553926284	0.810484327	0.791862759	1.34945181
cbr-miR-355_st2	B	MIMAT0001319	MI0001422	2.58183342	1.617698574	0.441334896	5.15933046	1.971919766	1.403572343	1.764375883	1.27404362	1.076493131	0.967654653	1.058794781	1.451011293	0.729104598	2.161325097	0.950377581	1.861180694	1.308302115	0.417159443	1.784341023	1.99824979	0.854293073	1.862489172	4.112234518	1.208554501	1.0240785	1.34945181
cbr-miR-356_st1	A	MIMAT0001294	MI0001395	2.190158108	3.242435096	1.118268896	3.874320951	2.217504879	4.84625475	2.434937852	2.07214427	1.562106063	2.504582941	1.726597792	0.978129555	2.305150436	1.344078216	0.49669995	1.861180694	2.184084852	0.417159443	2.176105962	1.329881653	0.854293073	2.925573705	1.681773568	2.988179017	2.44311151	1.34945181
cbr-miR-356_st2	B	MIMAT0001294	MI0001395	1.470777149	-1.284441678	1.118268896	1.30994304	1.971919766	2.441647182	2.434937852	0.138520534	0.892279792	0.967654653	1.058794781	0.978129555	2.049301124	0.14390112	0.950377581	1.434470193	0.696713034	1.746201512	1.288821342	0.415006189	2.24788211	1.092937508	1.357608211	2.518080769	1.239890282	1.022950395
cbr-miR-357_st1	A	MIMAT0001298	MI0001400	3.443164368	3.50558783	4.39617114	3.269926705	3.794956495	4.794058345	4.189174752	3.341321842	2.974094916	3.289513028	3.742940207	3.701283615	3.69335481	4.64155474	3.45088253	4.273951122	4.594181303	3.582431758	4.912569391	3.884039919	3.97557984	3.312708469	3.756289768	2.691193719	3.060701024	3.588762338
cbr-miR-357_st2	B	MIMAT0001298	MI0001400	1.678370387	1.972427135	2.438272551	0.879717433	1.35111158	1.403572343	0.741941914	0.853047791	-0.11848432	0.967654653	0.212293976	1.839794182	1.187283326	1.79707624	1.158085291	2.206743031	2.49826321	3.079682051	0.668957692	0.900884476	2.24788211	2.405357536	1.959418774	0.810484327	0.791862759	2.472222121
cbr-miR-358_st1	A	MIMAT0001301	MI0001403	2.035610808	1.186424904	0.441334896	2.242690312	0.959212423	1.403572343	1.30647891	1.633376073	0.290330125	0.492226234	0.650728035	0.978129555	1.187283326	3.922781646	0.950377581	1.861180694	1.567286936	0.417159443	0.668957692	1.329881653	1.490586017	1.512596985	0.103182037	2.691193719	0.038878537	3.235029078
cbr-miR-358_st2	B	MIMAT0001301	MI0001403	1.240816256	4.835726682	4.39617114	2.46808841	2.217504879	2.68149198	4.350792237	1.633376073	1.702403161	2.032275592	1.058794781	2.429475015	0.729104598	1.79707624	2.637481626	1.861180694	0.354790511	1.373004042	2.493460638	1.99824979	1.083490901	0.936548055	1.681773568	3.34650976	2.73848927	2.900822857
cbr-miR-35_st1	A	MIMAT0001313	MI0001415	3.79157239	2.73339654	2.095692511	4.857205334	3.622973789	1.819813749	3.098225386	2.421402446	3.404756404	3.8016283	3.279640159	5.799953072	1.905312747	4.8191917	2.230979306	2.206743031	1.567286936	1.746201512	1.288821342	1.692804474	4.725765993	4.114651708	3.045319651	0.370784319	2.547879493	2.900822857
cbr-miR-35_st2	B	MIMAT0001313	MI0001415	0.421131046	0.671661413	1.66678317	1.674544801	0.515673318	-0.291774215	0.104480489	0.138520534	1.562106063	0.967654653	1.058794781	2.160387528	0.479719101	1.79707624	0.021407925	-0.328666399	1.308302115	0.417159443	-1.170315137	2.48242414	0.854293073	1.636398989	2.909177159	2.102727363	1.0240785	-0.121132013
cbr-miR-360_st1	B	MIMAT0001303	MI0001405	0.421131046	0.105829642	1.66678317	2.242690312	0.959212423	0.893198893	2.434937852	1.071174998	1.833098625	0.967654653	1.417728677	0.978129555	1.391032221	0.783377874	-0.20938135	1.434470193	0.696713034	1.373004042	0.668957692	1.329881653	3.286757053	2.243254072	3.492102064	3.117385852	3.791267716	2.104592834
cbr-miR-360_st2	A	MIMAT0001303	MI0001405	3.938979545	3.621457513	3.906218792	3.139978558	4.020124456	3.953913944	3.799595143	3.696720397	3.621760824	3.516094346	3.57465948	3.196096269	4.140825486	3.700151851	1.528518138	3.915481029	4.284857509	4.557052541	3.895139168	3.510653155	3.809430045	2.687168317	2.408704486	3.544961784	3.199236432	3.331685896
cbr-miR-36_st1	A	MIMAT0001314	MI0001416	2.331560058	4.511610668	1.66678317	2.242690312	1.68629424	0.893198893	2.132670391	1.937466719	1.702403161	2.032275592	1.992263768	2.160387528	2.18213314	3.118322066	1.158085291	2.734994211	3.71152284	1.373004042	3.179663938	1.329881653	2.120280164	2.155760452	2.759634717	1.553436133	2.080563924	1.022950395
cbr-miR-36_st2	B	MIMAT0001314	MI0001416	3.073162354	0.671661413	0.441334896	0.394249738	1.35111158	0.302687366	4.189174752	2.708059516	1.833098625	1.383873796	1.417728677	2.659761435	1.391032221	1.79707624	0.728889796	2.944328504	0.696713034	0.927181	-0.023927204	1.329881653	1.668974847	0.772592448	0.103182037	1.553436133	2.330971186	2.472222121
cbr-miR-38_st1	A	MIMAT0001315	MI0001418	11.37190845	12.97211026	10.51513291	9.903630094	10.95094145	11.54697809	11.58781623	11.30848183	11.74166015	12.68603337	12.2100658	11.57973154	12.4991987	12.79307691	9.927881754	12.45822823	11.4380687	13.06427747	12.30639716	10.62208371	12.25435328	9.876775566	10.9921866	9.128646359	8.952492251	9.431178441
cbr-miR-38_st2	B	MIMAT0001315	MI0001418	9.049152463	9.98547296	8.208050603	8.137810545	8.145654899	8.30121764	9.396140673	8.859126664	8.86828252	9.845775093	9.505760486	9.689914433	9.289405395	9.81545729	6.941886154	9.591724581	9.138428824	9.72894392	9.679229492	7.850184825	8.742236131	6.849195103	7.14225979	6.61646822	6.229562019	6.264105628
cbr-miR-39_st1	B	MIMAT0001316	MI0001419	2.461614635	4.570915858	3.164705124	1.674544801	4.332007918	2.441647182	4.007345784	3.784274978	2.460416393	2.868253586	4.214497157	3.037527583	3.047179804	3.815693587	2.111175879	3.128250752	2.760387043	4.11311348	4.373731235	5.024123968	3.155768769	3.312708469	3.585535263	2.323635745	2.986331043	3.331685896
cbr-miR-39_st2	A	MIMAT0001316	MI0001419	7.943965474	8.094125157	8.054550906	6.368471844	6.74678767	8.481486976	7.473564477	7.575664406	7.704904565	8.197196356	8.179830797	7.709826273	7.771932408	8.266084168	6.37561874	7.948729943	6.758493095	7.295848522	8.460822099	7.289672514	7.838123887	7.210171507	7.23990819	7.398545577	4.211930588	6.905867625
cbr-miR-40_st1	A	MIMAT0001317	MI0001420	0.987456441	3.091069679	2.095692511	2.921165672	4.215146509	0.302687366	3.419580832	2.421402446	1.955045734	2.285405565	3.166658351	3.196096269	5.614928975	4.115939706	3.646479479	3.696738061	2.49826321	3.914810991	0.668957692	2.678951367	-0.387807358	1.092937508	2.909177159	2.518080769	3.877320178	0.268031529
cbr-miR-40_st2	B	MIMAT0001317	MI0001420	0.124118707	7.49698202	1.409419092	1.674544801	5.632122832	-0.291774215	3.098225386	0.138520534	5.063671666	2.697069933	4.062986036	5.256237408	1.905312747	0.783377874	5.083751381	3.367674709	2.348790109	2.746635087	3.268929338	-1.122671414	-0.149118085	0.073690299	-1.592256737	-0.862289646	3.199236432	-0.121132013
cbr-miR-41_st1	A	MIMAT0001318	MI0001421	4.944356815	4.010636651	1.118268896	5.763342264	3.203845318	2.889177757	2.90736263	3.826165996	2.37103615	5.571768797	4.214497157	6.174742367	3.118978983	4.115939706	1.528518138	2.944328504	2.876464881	5.274745073	2.176105962	3.709185728	3.22269969	3.783375571	2.408704486	2.102727363	2.44311151	2.472222121
cbr-miR-41_st2	B	MIMAT0001318	MI0001421	1.865810824	3.728863423	4.219456166	3.915041098	4.152995837	2.889177757	3.098225386	4.53238961	4.609997596	4.180452292	3.963893386	0.978129555	3.954197108	5.822939917	1.692186971	2.944328504	4.284857509	5.040407796	3.777217021	3.400369942	3.671142704	2.687168317	3.834750159	2.323635745	1.620414631	2.472222121
cbr-miR-42_st1	A	MIMAT0000467	MI0000495	-0.693721056	0.671661413	1.118268896	2.840586463	1.35111158	-0.291774215	1.764375883	0.621779376	-0.313689555	-0.00639201	2.222770433	0.978129555	0.479719101	1.79707624	-0.634231619	1.434470193	0.008584187	1.373004042	1.288821342	0.415006189	0.357162163	0.073690299	0.103182037	3.719846358	1.939892491	1.635508673
cbr-miR-42_st2	B	MIMAT0000467	MI0000495	0.987456441	1.186424904	2.095692511	2.840586463	0.515673318	0.302687366	4.690215398	2.31305159	1.562106063	1.735602364	2.604622119	1.839794182	-0.029552254	0.783377874	1.158085291	2.492749757	2.184084852	3.871701053	1.784341023	1.329881653	1.295712299	1.092937508	0.980358935	0.810484327	1.787032106	0.268031529
cbr-miR-43_st1	A	MIMAT0000468	MI0000496	0.712299975	1.972427135	1.118268896	2.997684106	1.68629424	1.403572343	0.741941914	2.19696247	0.698159064	1.383873796	2.604622119	0.978129555	2.97178607	0.783377874	0.950377581	1.861180694	1.017566145	0.927181	2.757820016	1.329881653	0.101356074	0.936548055	2.408704486	2.518080769	1.0240785	1.34945181
cbr-miR-43_st2	B	MIMAT0000468	MI0000496	2.035610808	2.517541588	0.441334896	-0.104125103	1.35111158	2.159331472	2.132670391	1.633376073	1.702403161	0.967654653	1.726597792	1.451011293	2.419523471	1.344078216	1.692186971	1.861180694	1.017566145	0.417159443	2.493460638	1.329881653	2.934962449	0.936548055	2.199189265	3.544961784	2.986331043	0.657873079
cbr-miR-45_st1	A	MIMAT0000470	MI0000499	1.678370387	0.671661413	1.118268896	1.981550579	0.959212423	1.819813749	2.434937852	1.27404362	1.076493131	0.967654653	1.417728677	1.451011293	1.577758664	0.783377874	2.111175879	1.434470193	1.308302115	0.927181	1.784341023	0.415006189	1.982234277	0.772592448	2.909177159	1.848711205	2.330971186	2.900822857
cbr-miR-45_st2	B	MIMAT0000470	MI0000499	1.678370387	1.186424904	1.118268896	1.981550579	0.049607599	2.159331472	1.30647891	1.633376073	1.702403161	0.967654653	1.726597792	0.426969574	2.419523471	1.344078216	1.158085291	0.289717516	0.354790511	0.417159443	2.757820016	1.692804474	0.610525362	4.255769408	1.357608211	3.117385852	2.908112931	2.472222121
cbr-miR-46_st1	B	MIMAT0000471	MI0000500	-1.910589746	0.390884836	-0.59211865	-1.571217771	-0.598615944	-0.810033372	-1.009944292	2.708059516	-0.49920423	-0.474889755	3.529399757	-0.662331107	1.187283326	-2.013980056	-0.731273444	-1.087990451	-0.900884332	1.373004042	0.99392947	-0.324971384	-0.149118085	1.380964201	-1.344585907	-1.447113821	1.0240785	-0.809043785
cbr-miR-46_st2	A	MIMAT0000471	MI0000500	0.987456441	0.671661413	1.118268896	3.139978558	0.959212423	-0.291774215	0.104480489	3.15833779	1.833098625	0.967654653	1.417728677	-0.662331107	1.391032221	4.703218971	2.111175879	-0.861088363	0.008584187	3.079682051	1.288821342	1.692804474	2.476601111	0.073690299	0.103182037	1.208554501	2.44311151	0.657873079
cbr-miR-47_st1	A	MIMAT0000472	MI0000501	0.712299975	5.341216604	5.403979999	5.40911353	3.576637693	2.889177757	5.318581333	1.071174998	5.647274145	0.967654653	3.434489982	4.076554986	7.2587744	6.694486384	6.329592658	5.63743189	2.001294586	7.107634475	5.696458079	6.849095491	2.24788211	6.129424469	0.103182037	-0.495309524	4.930720737	5.832577876
cbr-miR-47_st2	B	MIMAT0000472	MI0000501	1.240816256	-0.172801465	2.844155123	5.465352474	5.883368148	-0.291774215	0.104480489	5.610976916	5.968775509	-0.474889755	2.517394142	4.564064837	6.49686854	3.286526257	4.863218267	4.060428202	1.017566145	7.189428469	5.821683133	1.851953852	1.982234277	1.092937508	4.879489091	0.810484327	4.035573781	3.588762338
cbr-miR-48_st1	A	MIMAT0000473	MI0000502	1.470777149	3.379842197	1.66678317	1.8345037	0.959212423	1.403572343	1.764375883	0.381588943	-0.11848432	-0.00639201	0.650728035	2.160387528	3.489529804	0.14390112	1.842989027	-0.328666399	1.796994351	2.19490572	1.288821342	1.329881653	-1.480626794	3.312708469	0.980358935	4.319883696	-0.659863913	0.268031529
cbr-miR-48_st2	B	MIMAT0000473	MI0000502	0.712299975	-0.679532255	-1.134303755	0.879717433	-1.273252085	3.637863678	0.741941914	-0.746886686	-1.385269453	3.02214945	-1.622845484	-0.145420895	1.187283326	-0.472170239	2.766394025	-1.474239775	1.017566145	3.352232396	4.634361587	-1.430427317	-0.610728248	-0.58416726	-1.344585907	-1.447113821	-1.212712767	1.635508673
cbr-miR-49_st1	A	MIMAT0000474	MI0000503	5.694043058	4.655560057	3.257972343	3.389440494	4.61198351	3.75095882	4.350792237	4.157310397	4.00957228	3.965128312	3.434489982	3.900926403	2.626230361	1.79707624	4.717127253	6.063524584	5.929287567	5.867087007	2.342546037	-0.756917105	3.518474705	3.687346232	2.909177159	4.319883696	2.73848927	5.360954312
cbr-miR-49_st2	B	MIMAT0000474	MI0000503	1.678370387	-1.102248425	0.079822552	4.474956848	-0.17779086	0.302687366	0.741941914	1.071174998	-0.49920423	-0.474889755	-0.793229231	0.978129555	4.105362289	0.14390112	3.424504464	-0.02622502	-0.900884332	-1.632962596	-0.929952832	1.123728112	3.621992289	2.063440395	2.199189265	-1.177124563	2.080563924	2.628612325
cbr-miR-50_st1	B	MIMAT0000475	MI0000504	0.712299975	-0.436243699	2.438272551	2.242690312	1.35111158	0.893198893	2.132670391	0.853047791	1.076493131	2.032275592	1.058794781	2.429475015	1.187283326	1.79707624	1.350770353	1.861180694	0.696713034	2.057833646	2.493460638	0.900884476	-0.149118085	1.636398989	1.357608211	1.848711205	3.877320178	2.104592834
cbr-miR-50_st2	A	MIMAT0000475	MI0000504	1.678370387	0.671661413	2.095692511	1.30994304	1.68629424	1.819813749	3.267552084	2.421402446	1.411397778	2.285405565	2.222770433	0.978129555	1.187283326	1.344078216	1.692186971	2.944328504	2.184084852	3.079682051	1.784341023	2.678951367	0.357162163	1.092937508	1.959418774	2.102727363	3.651903133	2.104592834
cbr-miR-51_st1	A	MIMAT0001297	MI0001398	1.470777149	0.105829642	1.118268896	1.10305643	3.320248931	1.403572343	1.30647891	1.633376073	0.698159064	0.492226234	1.058794781	2.860300196	4.175445639	3.574734437	4.178180908	0.906042886	0.008584187	6.358428559	2.176105962	0.415006189	-0.387807358	0.772592448	-0.721233145	2.102727363	3.651903133	1.022950395
cbr-miR-51_st2	B	MIMAT0001297	MI0001398	0.421131046	1.186424904	1.118268896	-1.131200028	0.049607599	0.302687366	2.132670391	1.633376073	-0.11848432	0.967654653	0.212293976	0.426969574	1.187283326	-0.472170239	0.950377581	-0.328666399	3.351863062	2.19490572	-0.023927204	-0.549247459	0.101356074	-0.58416726	0.980358935	2.518080769	3.69984367	-0.121132013
cbr-miR-52_st1	B	MIMAT0000476	MI0000505	1.865810824	1.972427135	2.720291551	1.10305643	0.959212423	0.302687366	3.098225386	0.381588943	4.184459694	3.02214945	1.417728677	1.451011293	1.577758664	3.286526257	2.447145358	-0.328666399	1.308302115	-0.359656652	1.288821342	0.415006189	2.120280164	1.862489172	0.103182037	0.370784319	3.442812059	0.657873079
cbr-miR-52_st2	A	MIMAT0000476	MI0000505	0.421131046	-0.901250189	1.66678317	1.674544801	-0.394826657	5.429089643	1.30647891	1.46122934	1.833098625	3.161792197	3.279640159	0.426969574	1.748666479	1.344078216	0.950377581	1.861180694	-0.627942197	2.746635087	1.288821342	1.329881653	-0.149118085	0.427416212	0.103182037	5.037851879	2.44311151	2.770734518
cbr-miR-55_st1	A	MIMAT0001310	MI0001412	0.712299975	1.186424904	2.095692511	0.394249738	2.217504879	1.403572343	0.741941914	1.633376073	1.411397778	1.383873796	1.726597792	1.839794182	1.187283326	2.161325097	2.34266912	1.434470193	2.49826321	2.548385597	0.668957692	1.99824979	1.295712299	1.380964201	1.959418774	0.810484327	1.239890282	1.885306894
cbr-miR-55_st2	B	MIMAT0001310	MI0001412	3.627659086	0.105829642	-0.270034219	0.394249738	0.515673318	1.403572343	1.764375883	1.791665242	1.249628898	0.492226234	1.417728677	0.426969574	0.966196883	1.79707624	2.959760515	0.289717516	0.696713034	0.417159443	1.288821342	1.329881653	1.668974847	0.427416212	1.357608211	0.370784319	3.551061952	2.628612325
cbr-miR-57_st1	A	MIMAT0000477	MI0000507	0.421131046	1.972427135	1.66678317	0.641977094	1.68629424	2.68149198	1.30647891	2.618213395	-0.11848432	-0.00639201	0.650728035	1.451011293	2.808725718	1.344078216	0.25880155	-0.861088363	0.696713034	-0.359656652	-0.023927204	-0.086158908	-0.387807358	2.405357536	3.285406999	0.370784319	0.546255247	0.657873079
cbr-miR-57_st2	B	MIMAT0000477	MI0000507	2.461614635	0.105829642	4.695781334	2.117163593	3.622973789	2.159331472	2.689072132	1.27404362	3.093917985	0.492226234	0.650728035	1.839794182	1.577758664	2.928857801	0.728889796	0.906042886	0.696713034	2.438985591	1.784341023	0.415006189	2.120280164	-0.268526446	2.199189265	2.102727363	0.791862759	5.10761758
cbr-miR-58_st1	A	MIMAT0000478	MI0000508	0.987456441	1.186424904	1.66678317	3.500031553	0.049607599	1.819813749	1.764375883	0.138520534	0.892279792	3.02214945	0.650728035	1.451011293	0.966196883	0.783377874	0.25880155	1.434470193	1.308302115	1.373004042	1.288821342	4.04020346	0.854293073	1.092937508	-0.331817719	0.810484327	0.546255247	1.635508673
cbr-miR-58_st2	B	MIMAT0000478	MI0000508	1.470777149	0.105829642	1.118268896	-0.104125103	-0.787973247	1.819813749	2.132670391	0.621779376	0.892279792	1.383873796	2.425062613	0.426969574	-0.029552254	2.161325097	1.158085291	3.128250752	2.184084852	1.373004042	1.288821342	1.692804474	0.854293073	0.427416212	1.681773568	3.94837407	3.131568479	2.900822857
cbr-miR-60_st1	A	MIMAT0000479	MI0000509	2.035610808	2.73339654	3.164705124	1.30994304	2.619932039	2.441647182	2.132670391	2.949844704	2.37103615	3.161792197	3.044445308	1.451011293	1.187283326	1.79707624	1.528518138	2.206743031	3.179352136	2.321526855	1.784341023	2.85335829	2.476601111	2.243254072	2.593983423	2.102727363	2.73848927	3.665377546
cbr-miR-60_st2	B	MIMAT0000479	MI0000509	3.154866435	1.972427135	1.66678317	1.981550579	2.217504879	2.68149198	4.007345784	2.19696247	2.17595987	2.504582941	2.222770433	2.429475015	1.905312747	2.161325097	1.842989027	3.573780463	2.49826321	2.057833646	2.983393362	3.281211737	1.982234277	4.038610631	3.170173575	1.553436133	2.210494863	1.022950395
cbr-miR-61_st1	A	MIMAT0001302	MI0001404	2.797615855	1.186424904	2.438272551	2.46808841	2.788167166	-0.291774215	0.741941914	1.633376073	1.702403161	1.735602364	1.058794781	-0.145420895	2.18213314	2.161325097	1.350770353	4.49462807	1.017566145	0.417159443	1.288821342	1.329881653	10.90338989	0.602275861	0.103182037	3.94837407	1.620414631	2.900822857
cbr-miR-61_st2	B	MIMAT0001302	MI0001404	0.987456441	1.972427135	2.720291551	0.394249738	0.049607599	2.159331472	0.104480489	1.071174998	3.150429727	2.032275592	1.417728677	0.426969574	1.748666479	1.344078216	1.528518138	0.906042886	1.796994351	0.417159443	1.784341023	1.692804474	3.621992289	0.073690299	1.357608211	-0.077391477	1.0240785	1.34945181
cbr-miR-62_st1	A	MIMAT0001309	MI0001411	1.678370387	0.105829642	1.66678317	2.665475547	2.788167166	1.819813749	0.741941914	1.937466719	1.702403161	2.032275592	1.992263768	1.839794182	1.905312747	2.161325097	1.158085291	2.492749757	2.184084852	1.746201512	0.668957692	1.329881653	4.12473977	1.862489172	1.959418774	1.848711205	1.620414631	3.588762338
cbr-miR-62_st2	B	MIMAT0001309	MI0001411	1.240816256	2.517541588	0.441334896	1.30994304	3.622973789	2.159331472	2.689072132	1.27404362	1.702403161	2.032275592	1.417728677	1.839794182	-0.27443654	0.783377874	1.350770353	0.906042886	1.796994351	2.057833646	0.668957692	1.99824979	6.619744739	0.073690299	1.681773568	1.553436133	1.939892491	1.635508673
cbr-miR-64_st1	A	MIMAT0001292	MI0001392	2.461614635	1.972427135	1.66678317	4.269770211	0.049607599	2.889177757	3.267552084	2.792969246	2.545039138	1.383873796	1.992263768	2.429475015	3.785561993	0.783377874	2.230979306	1.434470193	1.308302115	1.159401447	1.288821342	0.415006189	2.366293841	3.131597642	0.980358935	3.236343266	-0.208001609	1.635508673
cbr-miR-64_st2	B	MIMAT0001292	MI0001392	1.470777149	4.385193185	-0.879976798	3.993227313	0.049607599	1.819813749	2.689072132	2.792969246	0.698159064	-0.00639201	0.212293976	-1.093210846	0.224263413	0.783377874	0.49669995	0.289717516	0.696713034	1.568172934	0.668957692	0.415006189	1.083490901	0.772592448	-0.721233145	2.102727363	-0.208001609	1.34945181
cbr-miR-67_st1	A	MIMAT0000480	MI0000510	2.797615855	2.922734207	0.441334896	1.674544801	1.68629424	1.403572343	2.689072132	0.853047791	0.698159064	1.383873796	1.992263768	1.451011293	1.577758664	1.344078216	2.111175879	2.492749757	1.308302115	3.582431758	1.288821342	1.99824979	1.982234277	2.552568064	2.199189265	2.102727363	2.44311151	1.34945181
cbr-miR-67_st2	B	MIMAT0000480	MI0000510	0.421131046	0.671661413	1.66678317	-0.104125103	4.088073804	0.893198893	0.741941914	1.071174998	-0.313689555	1.383873796	0.650728035	-0.145420895	-0.029552254	3.437636863	0.021407925	2.734994211	0.696713034	0.927181	3.777217021	1.692804474	1.982234277	2.243254072	-0.331817719	1.848711205	1.239890282	0.268031529
cbr-miR-70_st1	A	MIMAT0001300	MI0001402	2.58183342	3.621457513	0.441334896	1.674544801	2.619932039	1.819813749	1.764375883	2.421402446	3.204886269	3.407132431	1.992263768	0.978129555	5.139384298	3.700151851	3.691571402	1.861180694	1.017566145	1.373004042	1.288821342	1.329881653	1.083490901	1.241131665	0.980358935	1.208554501	2.825650814	1.635508673
cbr-miR-70_st2	B	MIMAT0001300	MI0001402	1.240816256	0.671661413	2.095692511	1.30994304	0.959212423	-0.291774215	4.189174752	1.937466719	0.698159064	2.285405565	-0.22040761	1.451011293	1.187283326	1.344078216	0.950377581	0.289717516	2.001294586	2.057833646	0.668957692	2.678951367	3.085705136	-0.100000411	0.553926284	0.370784319	0.038878537	1.022950395
cbr-miR-71_st1	A	MIMAT0000481	MI0000511	4.234167608	4.317602727	3.345743545	3.789314112	4.806629975	4.683659077	6.135132044	5.737946518	4.340571918	3.02214945	2.604622119	3.991380689	4.426220704	2.712346789	3.225423167	3.810189763	2.001294586	5.519123907	2.757820016	3.884039919	2.57973703	3.082672896	3.909217918	2.846891664	2.908112931	4.166247413
cbr-miR-71_st2	B	MIMAT0000481	MI0000511	3.627659086	4.010636651	2.720291551	2.46808841	3.077598653	3.51534011	2.132670391	6.30608522	3.450783708	5.597078799	4.477075634	4.833247474	6.313885911	2.460527206	3.973474317	2.734994211	1.796994351	4.443432006	3.777217021	0.900884476	4.383810191	1.380964201	4.763237821	4.475216301	2.210494863	3.665377546
cbr-miR-72_st1	B	MIMAT0000694	MI0000751	5.220367971	5.576867321	3.652522003	5.423379798	4.4401674	2.159331472	2.90736263	2.618213395	4.905546438	2.697069933	3.166658351	3.196096269	7.306624672	4.203697434	2.111175879	4.192260548	4.368581785	5.000731588	3.353145243	3.964208274	4.902047968	1.862489172	5.939512053	2.988179017	4.590030831	3.020657791
cbr-miR-72_st2	A	MIMAT0000694	MI0000751	0.987456441	1.617698574	1.66678317	1.674544801	2.939774394	2.68149198	1.30647891	3.15833779	4.156731142	2.032275592	2.604622119	-0.145420895	6.621904314	0.14390112	1.528518138	1.434470193	3.77399319	4.662415335	3.179663938	2.258085514	2.476601111	3.474133895	5.552139493	4.264182776	4.537894801	3.020657791
cbr-miR-73_st1	B	MIMAT0000482	MI0000512	1.865810824	0.671661413	0.441334896	0.641977094	3.320248931	-0.291774215	0.741941914	2.19696247	4.389093486	0.492226234	1.058794781	1.839794182	2.419523471	0.14390112	1.528518138	2.734994211	0.696713034	0.678197058	2.757820016	0.900884476	1.083490901	3.98562045	0.980358935	4.898116356	0.791862759	2.770734518
cbr-miR-73_st2	A	MIMAT0000482	MI0000512	2.190158108	-0.436243699	0.441334896	3.269926705	2.217504879	-0.291774215	0.741941914	1.46122934	2.625341214	0.967654653	1.726597792	0.426969574	3.047179804	3.574734437	1.982231058	3.292063522	1.796994351	1.373004042	2.757820016	0.900884476	3.621992289	1.636398989	3.392355498	2.846891664	1.620414631	0.657873079
cbr-miR-74_st1	B	MIMAT0000483	MI0000513	0.987456441	0.671661413	1.66678317	0.394249738	2.431348808	1.403572343	1.764375883	3.397633695	3.257426848	1.383873796	1.726597792	4.440640032	1.391032221	1.344078216	4.439662793	1.434470193	1.308302115	1.746201512	3.895139168	0.415006189	2.24788211	1.092937508	0.103182037	3.34650976	1.239890282	2.104592834
cbr-miR-74_st2	A	MIMAT0000483	MI0000513	2.58183342	1.972427135	3.652522003	3.699069676	4.723330404	3.51534011	1.30647891	5.417616696	4.481528065	0.967654653	1.992263768	2.659761435	3.489529804	2.460527206	2.959760515	2.734994211	2.001294586	4.807355325	1.784341023	3.613265352	3.852770435	2.155760452	2.408704486	3.800051691	3.997589225	2.298740283
cbr-miR-75_st1	A	MIMAT0000484	MI0000514	2.035610808	1.972427135	1.118268896	1.674544801	1.68629424	2.159331472	1.764375883	1.633376073	1.076493131	2.032275592	1.726597792	2.860300196	3.954197108	3.286526257	1.350770353	1.434470193	2.184084852	1.746201512	2.757820016	0.900884476	1.295712299	1.380964201	1.681773568	0.370784319	2.080563924	2.900822857
cbr-miR-75_st2	B	MIMAT0000484	MI0000514	2.58183342	1.972427135	0.441334896	2.46808841	3.622973789	1.819813749	-0.50319037	0.853047791	1.411397778	1.735602364	1.417728677	2.160387528	1.905312747	1.344078216	3.342428354	2.206743031	1.796994351	0.927181	2.757820016	1.329881653	1.982234277	0.772592448	0.980358935	1.553436133	2.73848927	1.022950395
cbr-miR-77_st1	A	MIMAT0000485	MI0000515	4.44684803	3.828939827	4.825168377	3.789314112	3.948855107	3.381715073	3.683503319	2.792969246	3.810836262	3.02214945	3.279640159	4.440640032	2.626230361	4.509751973	2.545190248	3.810189763	3.946847945	3.471810058	4.200686463	3.709185728	3.22269969	2.869364941	3.285406999	3.544961784	3.551061952	3.665377546
cbr-miR-77_st2	B	MIMAT0000485	MI0000515	0.712299975	1.972427135	0.441334896	1.981550579	1.35111158	0.302687366	1.764375883	2.618213395	0.698159064	2.032275592	-0.22040761	1.839794182	1.905312747	0.14390112	2.724606792	1.434470193	-0.323259408	1.373004042	1.784341023	1.692804474	0.610525362	0.602275861	0.980358935	1.848711205	1.438471599	2.298740283
cbr-miR-79_st1	A	MIMAT0000486	MI0000517	4.511341442	4.735532654	4.553698478	4.528623467	4.088073804	3.953913944	4.563809513	3.826165996	3.661574218	3.516094346	2.765666836	4.233281904	4.826264148	3.286526257	3.225423167	5.346757381	5.065590052	4.254363642	4.28978191	4.537194578	3.809430045	3.131597642	4.498350255	6.235448857	3.746268042	3.507940503
cbr-miR-79_st2	B	MIMAT0000486	MI0000517	4.308573595	3.728863423	4.39617114	3.789314112	3.794956495	4.84625475	4.425325615	4.05505776	3.404756404	4.42549047	4.030697257	3.804503948	3.489529804	4.364769162	2.885330946	3.573780463	4.241114811	3.871701053	4.668046602	3.151678325	3.76476777	5.679201278	4.233397195	3.876092327	4.244776194	3.738195027
cbr-miR-80_st1	A	MIMAT0000487	MI0000518	2.035610808	0.671661413	2.438272551	3.602912617	1.35111158	2.159331472	-0.50319037	0.853047791	1.411397778	0.492226234	1.417728677	1.839794182	2.18213314	3.286526257	2.807075411	2.492749757	0.008584187	-0.109919512	-0.023927204	2.258085514	3.012214729	2.405357536	0.980358935	2.846891664	3.442812059	3.588762338
cbr-miR-80_st2	B	MIMAT0000487	MI0000518	1.678370387	1.186424904	1.66678317	4.528623467	1.68629424	2.441647182	1.30647891	1.27404362	1.076493131	2.285405565	1.726597792	1.451011293	1.905312747	1.344078216	1.350770353	1.861180694	1.796994351	2.321526855	-0.023927204	3.510653155	3.155768769	2.063440395	1.959418774	6.191172153	3.131568479	2.104592834
cbr-miR-81_st1	A	MIMAT0000488	MI0000519	2.035610808	2.73339654	1.66678317	1.981550579	2.431348808	0.893198893	0.741941914	0.381588943	0.290330125	0.967654653	1.058794781	2.160387528	1.187283326	1.79707624	1.158085291	2.492749757	0.696713034	2.548385597	2.176105962	1.692804474	0.357162163	2.552568064	1.681773568	4.860967669	1.620414631	1.885306894
cbr-miR-81_st2	B	MIMAT0000488	MI0000519	2.331560058	1.617698574	2.095692511	-0.104125103	2.619932039	1.819813749	0.741941914	1.27404362	1.076493131	0.967654653	1.417728677	2.429475015	0.224263413	1.79707624	1.350770353	1.434470193	1.796994351	2.057833646	2.176105962	1.692804474	0.854293073	1.636398989	1.681773568	1.553436133	1.438471599	2.104592834
cbr-miR-82_st1	A	MIMAT0000489	MI0000520	2.035610808	2.267482367	2.438272551	0.879717433	0.515673318	1.819813749	0.104480489	3.091999487	1.411397778	2.504582941	2.425062613	2.160387528	2.97178607	2.928857801	2.34266912	0.906042886	1.567286936	0.927181	1.288821342	1.692804474	2.366293841	2.155760452	1.681773568	-0.077391477	1.939892491	0.657873079
cbr-miR-82_st2	B	MIMAT0000489	MI0000520	1.470777149	0.671661413	0.441334896	0.879717433	2.431348808	1.403572343	0.741941914	2.708059516	0.496395693	-0.00639201	1.417728677	-0.145420895	3.644983876	0.14390112	3.936378876	5.2284032	1.308302115	1.373004042	1.784341023	1.692804474	1.295712299	0.073690299	1.357608211	1.553436133	3.551061952	1.885306894
cbr-miR-83_st1	B	MIMAT0001295	MI0001396	3.684354941	0.671661413	2.438272551	3.269926705	3.077598653	2.889177757	3.419580832	2.618213395	2.701708384	2.032275592	3.279640159	3.037527583	2.97178607	2.161325097	2.111175879	3.915481029	2.984323356	2.057833646	3.353145243	3.510653155	3.518474705	2.405357536	3.756289768	2.691193719	5.534153816	2.472222121
cbr-miR-83_st2	A	MIMAT0001295	MI0001396	3.79157239	2.73339654	3.652522003	3.699069676	3.320248931	3.310091905	4.350792237	2.421402446	3.093917985	3.289513028	4.214497157	4.374754892	3.69335481	3.437636863	1.982231058	3.439617443	3.646274784	4.11311348	2.493460638	2.678951367	3.97557984	5.021577516	4.174076016	3.449062202	4.736052659	4.496664651
cbr-miR-84_st1	A	MIMAT0001311	MI0001413	0.987456441	1.186424904	0.441334896	1.30994304	0.959212423	1.403572343	0.741941914	0.621779376	0.084007046	0.967654653	0.212293976	2.160387528	0.479719101	0.14390112	0.25880155	1.434470193	1.308302115	2.057833646	0.668957692	-0.086158908	0.357162163	0.772592448	0.553926284	0.370784319	2.44311151	0.657873079
cbr-miR-84_st2	B	MIMAT0001311	MI0001413	0.421131046	1.972427135	1.66678317	1.674544801	0.959212423	1.403572343	2.132670391	0.621779376	0.892279792	2.697069933	1.726597792	-0.145420895	1.748666479	1.344078216	0.25880155	1.861180694	1.308302115	1.373004042	1.288821342	0.900884476	0.357162163	0.772592448	0.103182037	1.553436133	2.825650814	0.657873079
cbr-miR-85_st1	A	MIMAT0000490	MI0000521	2.58183342	1.617698574	1.118268896	1.30994304	1.68629424	1.403572343	1.764375883	1.937466719	2.701708384	2.504582941	5.35177539	2.160387528	1.187283326	2.161325097	2.230979306	2.206743031	2.184084852	1.373004042	2.176105962	4.04020346	1.982234277	5.670790963	1.357608211	2.323635745	2.646102191	4.693739426
cbr-miR-85_st2	B	MIMAT0000490	MI0000521	2.331560058	1.972427135	2.438272551	0.394249738	2.217504879	2.159331472	2.132670391	1.937466719	1.411397778	-0.00639201	1.726597792	1.839794182	2.419523471	2.161325097	1.982231058	1.861180694	1.308302115	1.373004042	-0.658864948	4.246963699	2.676501536	2.063440395	3.392355498	2.518080769	3.602346048	2.900822857
cbr-miR-86_st1	A	MIMAT0000491	MI0000522	1.678370387	1.617698574	2.720291551	3.602912617	1.971919766	1.819813749	1.764375883	1.27404362	1.411397778	2.032275592	1.726597792	0.978129555	1.577758664	1.79707624	1.982231058	3.439617443	0.696713034	0.927181	1.288821342	1.99824979	1.295712299	1.862489172	1.357608211	1.208554501	2.210494863	2.104592834
cbr-miR-86_st2	B	MIMAT0000491	MI0000522	2.797615855	2.73339654	2.720291551	1.981550579	3.077598653	1.403572343	1.764375883	-0.546295248	1.411397778	0.492226234	2.425062613	2.160387528	0.224263413	1.344078216	2.637481626	2.944328504	0.696713034	2.321526855	1.288821342	2.678951367	1.982234277	0.772592448	2.909177159	2.102727363	1.787032106	2.104592834
cbr-miR-87_st1	A	MIMAT0000492	MI0000523	3.73894316	2.267482367	0.441334896	0.394249738	3.528796339	2.441647182	1.30647891	4.60673308	1.833098625	1.735602364	2.222770433	3.037527583	5.38182573	0.783377874	3.936378876	3.439617443	1.796994351	2.321526855	2.493460638	3.151678325	2.853564766	3.312708469	2.909177159	0.370784319	2.908112931	0.268031529
cbr-miR-87_st2	B	MIMAT0000492	MI0000523	2.797615855	4.655560057	3.720179253	3.699069676	4.120896452	2.68149198	4.189174752	4.557596588	2.974094916	4.367994425	4.500900066	3.590253356	5.241289392	4.577150251	3.5273041	4.233679177	4.988113081	4.254363642	5.485563093	4.147249835	5.647353998	3.814036546	3.673392061	4.860967669	4.688994725	4.112263101
cbr-miR-90_st1	A	MIMAT0000493	MI0000524	5.74869995	2.517541588	3.345743545	1.30994304	4.088073804	2.441647182	2.689072132	1.633376073	1.702403161	2.697069933	3.044445308	0.978129555	1.905312747	3.118322066	3.397647703	5.006684778	2.49826321	2.746635087	2.176105962	3.510653155	1.295712299	5.491401985	1.357608211	5.757373454	2.547879493	1.34945181
cbr-miR-90_st2	B	MIMAT0000493	MI0000524	1.678370387	1.617698574	1.118268896	3.789314112	2.217504879	1.403572343	-0.50319037	0.853047791	2.701708384	3.289513028	1.992263768	1.451011293	1.905312747	1.79707624	2.230979306	1.861180694	1.308302115	1.746201512	2.176105962	3.151678325	3.407142875	2.063440395	1.959418774	1.208554501	-1.044350688	1.34945181
cel-lsy-6_st1	A	MIMAT0000749	MI0000801	2.58183342	2.73339654	1.66678317	2.46808841	1.35111158	0.893198893	0.741941914	2.618213395	1.411397778	1.735602364	1.058794781	2.160387528	2.419523471	1.344078216	2.545190248	2.492749757	1.796994351	0.927181	1.784341023	0.415006189	1.295712299	1.092937508	1.357608211	1.553436133	1.787032106	0.657873079
cel-lsy-6_st2	B	MIMAT0000749	MI0000801	1.678370387	1.186424904	0.441334896	1.981550579	0.515673318	2.441647182	1.30647891	1.27404362	3.308177509	1.735602364	1.992263768	1.839794182	2.808725718	1.344078216	1.158085291	1.434470193	4.789362646	1.746201512	1.784341023	0.900884476	-0.610728248	4.853581618	0.980358935	1.848711205	2.908112931	1.635508673
cel-miR-227_st1	B	MIMAT0000052	MI0000051	2.331560058	1.186424904	1.118268896	1.674544801	1.35111158	0.302687366	1.764375883	1.27404362	1.076493131	2.285405565	0.650728035	0.978129555	0.729104598	0.783377874	1.528518138	1.434470193	1.308302115	1.746201512	1.784341023	2.258085514	5.8760399	2.243254072	1.959418774	-0.077391477	0.791862759	2.472222121
cel-miR-227_st2	A	MIMAT0000052	MI0000051	1.240816256	1.617698574	3.345743545	2.46808841	1.971919766	1.819813749	0.741941914	1.27404362	0.698159064	0.967654653	1.058794781	0.978129555	0.729104598	2.161325097	0.950377581	0.906042886	0.696713034	2.321526855	0.668957692	1.99824979	0.854293073	1.862489172	2.593983423	1.208554501	2.986331043	1.635508673
cel-miR-229_st1	A	MIMAT0000284	MI0000304	1.678370387	1.186424904	2.438272551	0.879717433	2.217504879	1.819813749	3.557441879	2.19696247	1.702403161	1.383873796	1.417728677	2.429475015	1.187283326	2.161325097	1.350770353	1.861180694	1.308302115	3.471810058	1.288821342	0.415006189	1.982234277	1.636398989	0.980358935	1.553436133	0.791862759	1.635508673
cel-miR-229_st2	B	MIMAT0000284	MI0000304	2.331560058	1.617698574	2.095692511	2.46808841	1.35111158	2.441647182	1.764375883	1.27404362	1.076493131	1.383873796	1.726597792	1.839794182	-0.719070958	1.344078216	1.528518138	4.273951122	1.308302115	1.746201512	1.288821342	1.99824979	0.854293073	0.772592448	0.980358935	3.236343266	-1.044350688	2.104592834
cel-miR-230_st1	A	MIMAT0000285	MI0000305	1.240816256	1.186424904	2.958725407	1.981550579	0.515673318	0.302687366	0.741941914	0.853047791	1.076493131	0.492226234	1.726597792	2.160387528	1.577758664	2.712346789	1.158085291	1.434470193	2.348790109	0.927181	2.176105962	0.900884476	1.490586017	1.965845498	0.980358935	-0.077391477	2.330971186	0.268031529
cel-miR-230_st2	B	MIMAT0000285	MI0000305	4.661045413	5.791958707	6.628931361	2.117163593	3.873929067	5.429089643	5.994890303	5.417616696	3.810836262	5.546007425	3.044445308	6.731641098	4.426220704	4.022555112	6.074480992	3.810189763	1.796994351	4.9599366	2.176105962	5.814894288	2.934962449	5.148058657	3.285406999	3.34650976	6.654574919	6.200559935
cel-miR-231_st1	A	MIMAT0000286	MI0000306	2.331560058	3.091069679	1.66678317	2.242690312	0.959212423	2.68149198	1.764375883	1.937466719	1.076493131	3.965128312	1.058794781	0.978129555	2.18213314	2.161325097	0.021407925	0.289717516	2.634832245	0.927181	2.176105962	2.258085514	1.490586017	1.752852757	8.999635603	1.553436133	1.239890282	1.022950395
cel-miR-231_st2	B	MIMAT0000286	MI0000306	4.271846464	1.186424904	1.118268896	0.394249738	0.515673318	0.893198893	1.30647891	2.31305159	2.276403734	2.285405565	1.058794781	-0.145420895	2.049301124	1.79707624	1.982231058	4.1057109	1.796994351	0.927181	3.179663938	1.692804474	7.925053254	1.380964201	5.210835501	3.117385852	1.787032106	4.268557243
cel-miR-235_st1	A	MIMAT0000290	MI0000310	4.413493901	3.621457513	3.345743545	3.206365599	5.475260013	3.75095882	5.893205824	5.361363623	5.384733583	4.308128624	5.21415101	6.031991769	4.367465949	7.411133835	4.638157756	5.683164563	4.662204854	4.830162172	3.353145243	4.865360242	4.227372818	6.189549414	4.763237821	3.34650976	3.551061952	3.738195027
cel-miR-235_st2	B	MIMAT0000290	MI0000310	-1.316579085	3.564661438	0.793130085	4.103172403	0.282706145	1.403572343	1.30647891	3.15833779	4.970884322	-0.474889755	2.840289917	2.659761435	3.253013446	2.460527206	3.476798252	5.668080662	3.577995628	4.036995637	3.268929338	4.214479022	1.668974847	2.063440395	-0.331817719	0.810484327	1.239890282	1.022950395
cel-miR-237_st1	A	MIMAT0000292	MI0000312	0.987456441	1.617698574	1.66678317	1.674544801	2.431348808	-0.291774215	2.689072132	3.15833779	0.892279792	0.967654653	0.650728035	1.451011293	1.391032221	3.815693587	0.25880155	0.906042886	3.506396487	0.417159443	-0.023927204	1.692804474	1.295712299	1.380964201	2.199189265	-0.077391477	2.210494863	1.022950395
cel-miR-237_st2	B	MIMAT0000292	MI0000312	0.421131046	1.617698574	0.441334896	1.30994304	0.959212423	0.302687366	1.30647891	1.071174998	0.496395693	-0.00639201	1.992263768	-0.662331107	2.892438682	1.79707624	2.637481626	1.434470193	1.796994351	0.927181	-0.023927204	0.900884476	1.982234277	-0.268526446	0.980358935	0.810484327	4.640357183	-0.121132013
cel-miR-238_st1	B	MIMAT0000293	MI0000313	1.470777149	-0.901250189	1.118268896	0.394249738	1.971919766	0.302687366	3.098225386	0.138520534	1.562106063	0.492226234	1.417728677	1.451011293	1.748666479	0.783377874	2.959760515	2.206743031	0.696713034	1.373004042	1.288821342	0.415006189	1.668974847	2.063440395	2.199189265	5.037851879	1.0240785	1.34945181
cel-miR-238_st2	A	MIMAT0000293	MI0000313	1.240816256	1.186424904	1.118268896	1.981550579	1.971919766	1.403572343	1.764375883	2.792969246	1.955045734	1.383873796	0.650728035	1.839794182	1.187283326	2.161325097	1.158085291	2.734994211	0.008584187	1.746201512	2.493460638	1.692804474	1.295712299	2.925573705	1.681773568	0.370784319	1.787032106	1.34945181
cel-miR-239a_st1	A	MIMAT0000294	MI0000314	2.331560058	1.617698574	2.720291551	1.674544801	1.35111158	0.893198893	2.132670391	1.937466719	1.702403161	0.967654653	1.058794781	1.451011293	1.905312747	2.161325097	1.350770353	1.861180694	2.49826321	0.927181	1.784341023	1.329881653	0.854293073	2.063440395	1.681773568	-0.495309524	1.620414631	1.34945181
cel-miR-239a_st2	B	MIMAT0000294	MI0000314	1.678370387	4.449777665	0.441334896	0.394249738	1.68629424	2.159331472	1.764375883	1.937466719	-0.11848432	2.285405565	1.726597792	1.839794182	2.419523471	1.344078216	0.728889796	1.434470193	0.008584187	0.927181	2.176105962	1.329881653	3.012214729	1.380964201	2.199189265	1.208554501	2.646102191	2.770734518
cel-miR-239b_st1	A	MIMAT0000295	MI0000315	1.678370387	1.617698574	1.118268896	1.674544801	1.68629424	2.441647182	1.30647891	0.381588943	1.955045734	2.697069933	0.650728035	0.978129555	0.729104598	1.79707624	1.350770353	1.861180694	2.184084852	1.746201512	0.668957692	2.258085514	3.286757053	0.427416212	2.593983423	0.810484327	2.44311151	1.34945181
cel-miR-239b_st2	B	MIMAT0000295	MI0000315	2.035610808	1.186424904	1.118268896	2.242690312	1.68629424	1.819813749	1.764375883	1.633376073	3.093917985	2.032275592	4.094575194	0.978129555	1.577758664	2.161325097	1.158085291	4.561313577	1.796994351	2.057833646	1.784341023	0.900884476	1.668974847	0.427416212	0.103182037	2.518080769	3.442812059	1.885306894
cel-miR-240_st1	A	MIMAT0000296	MI0000316	2.190158108	2.517541588	2.438272551	9.062858558	2.217504879	2.441647182	1.30647891	0.853047791	0.698159064	3.617560571	1.417728677	1.839794182	-0.27443654	6.029990461	2.34266912	-0.861088363	1.796994351	0.151550619	2.493460638	1.329881653	0.610525362	1.862489172	1.357608211	2.323635745	-0.208001609	1.635508673
cel-miR-240_st2	B	MIMAT0000296	MI0000316	1.470777149	0.671661413	2.438272551	2.117163593	0.049607599	-0.291774215	1.30647891	2.19696247	0.290330125	0.492226234	-0.614947786	1.451011293	-0.27443654	1.344078216	1.528518138	-0.861088363	0.696713034	0.678197058	4.004256181	-0.086158908	4.628867651	0.073690299	0.553926284	0.810484327	0.292798626	1.635508673
cel-miR-241_st1	A	MIMAT0000297	MI0000317	5.680049409	5.216546202	4.761919084	4.30091706	5.341826373	5.03803613	3.683503319	4.557596588	5.511008805	4.112152153	5.453155131	1.839794182	3.047179804	2.928857801	3.973474317	3.915481029	3.506396487	5.822223426	6.201773594	4.427960179	4.193959444	3.930633928	4.29039387	2.102727363	2.825650814	3.738195027
cel-miR-241_st2	B	MIMAT0000297	MI0000317	5.056831178	4.929433897	3.652522003	1.10305643	4.387094233	1.819813749	4.563809513	5.622992034	3.404756404	6.186303409	5.453155131	5.89728695	5.139384298	5.207813515	5.624834362	6.697219943	5.459378784	3.734184622	3.508455931	4.778931912	3.935779236	5.286540042	5.430217351	5.004162635	1.438471599	3.997897535
cel-miR-242_st1	A	MIMAT0000298	MI0000318	3.232341837	2.73339654	2.095692511	2.359320679	3.203845318	2.159331472	3.419580832	1.633376073	4.184459694	0.967654653	3.482707054	4.076554986	3.375982385	4.286462718	3.646479479	3.696738061	3.891468794	3.914810991	2.493460638	2.678951367	3.463856823	3.752059261	5.240149391	2.102727363	2.73848927	4.218301398
cel-miR-242_st2	B	MIMAT0000298	MI0000318	2.190158108	1.186424904	0.441334896	1.10305643	3.528796339	0.893198893	1.30647891	1.937466719	-0.11848432	1.383873796	1.058794781	1.839794182	0.224263413	1.79707624	1.350770353	-0.861088363	1.796994351	1.159401447	2.757820016	0.900884476	-0.387807358	0.427416212	-0.331817719	3.635002365	2.080563924	-1.093215415
cel-miR-243_st1	B	MIMAT0000299	MI0000319	12.54647051	12.05102751	12.70169694	12.44022626	13.0079827	12.2181754	12.38794357	12.92520724	12.6992171	12.08558364	12.39147439	12.39193875	11.99565191	12.27136052	13.29140353	11.58040111	12.68747568	12.2610683	11.93865564	12.94617163	11.5880587	12.58865928	12.11108834	11.74408988	10.85765539	11.9646027
cel-miR-243_st2	A	MIMAT0000299	MI0000319	12.36925431	12.11610527	12.60795818	12.44875811	12.91758944	12.08679921	12.36066078	12.89964563	12.70087554	12.32501307	12.51119565	12.48212851	12.10555312	12.37957781	13.24395525	11.70370424	12.93172063	12.60144054	12.37108718	12.94065122	11.31807751	12.97936303	12.40984423	11.81481817	11.01157091	12.18105609
cel-miR-246_st1	A	MIMAT0000302	MI0000322	3.891475637	3.242435096	4.885770134	3.699069676	5.710023964	2.68149198	2.434937852	4.766671079	4.184459694	5.227412572	3.166658351	2.860300196	5.139384298	3.286526257	5.282513894	4.561313577	2.634832245	1.373004042	1.784341023	2.258085514	3.348170194	2.480670368	2.759634717	2.323635745	1.438471599	1.34945181
cel-miR-246_st2	B	MIMAT0000302	MI0000322	4.379355574	2.517541588	2.958725407	3.269926705	1.68629424	2.159331472	2.689072132	1.633376073	1.702403161	1.383873796	3.57465948	2.160387528	2.18213314	2.460527206	2.34266912	4.351295441	1.017566145	1.373004042	2.176105962	4.309834111	1.490586017	1.752852757	1.681773568	4.017246868	0.546255247	0.657873079
cel-miR-247_st1	A	MIMAT0000303	MI0000323	1.240816256	2.267482367	2.438272551	0.879717433	0.515673318	2.889177757	1.764375883	0.853047791	2.545039138	0.967654653	2.222770433	0.426969574	0.729104598	1.79707624	0.950377581	1.861180694	2.001294586	1.373004042	3.179663938	1.99824979	0.610525362	2.155760452	0.980358935	2.102727363	1.620414631	2.472222121
cel-miR-247_st2	B	MIMAT0000303	MI0000323	1.240816256	0.671661413	0.441334896	4.419229279	0.049607599	0.893198893	0.741941914	1.937466719	1.076493131	1.383873796	0.650728035	1.451011293	1.577758664	1.79707624	1.350770353	2.492749757	0.354790511	1.746201512	1.784341023	0.415006189	0.610525362	1.752852757	2.199189265	2.102727363	2.330971186	1.022950395
cel-miR-248_st1	A	MIMAT0000304	MI0000324	3.073162354	5.517688541	2.438272551	4.030804184	4.806629975	3.381715073	4.563809513	3.397633695	3.035196816	3.289513028	3.279640159	3.470162556	3.913826277	2.928857801	3.735319734	2.734994211	5.420561886	4.036995637	4.105778836	3.799220323	5.596926625	4.089742875	5.150362126	4.373528431	4.712714732	4.166247413
cel-miR-248_st2	B	MIMAT0000304	MI0000324	1.865810824	1.186424904	1.66678317	1.30994304	1.35111158	0.893198893	0.104480489	0.621779376	1.249628898	0.967654653	2.222770433	3.701283615	3.829577736	1.344078216	0.49669995	0.289717516	-0.627942197	2.321526855	0.668957692	0.900884476	-0.149118085	0.427416212	0.103182037	1.553436133	0.292798626	0.268031529
cel-miR-249_st1	A	MIMAT0000305	MI0000325	3.073162354	2.73339654	1.66678317	0.641977094	3.948855107	3.381715073	1.764375883	0.853047791	0.698159064	2.285405565	1.726597792	0.426969574	0.224263413	2.161325097	1.158085291	-0.328666399	3.351863062	2.19490572	2.757820016	0.415006189	2.366293841	2.243254072	0.553926284	1.208554501	2.547879493	1.022950395
cel-miR-249_st2	B	MIMAT0000305	MI0000325	1.470777149	2.73339654	1.66678317	3.74488596	0.049607599	0.302687366	1.764375883	1.27404362	1.076493131	0.492226234	1.992263768	2.160387528	0.729104598	0.783377874	0.25880155	3.292063522	1.308302115	1.908823667	1.288821342	3.884039919	3.085705136	2.063440395	2.199189265	2.102727363	2.330971186	2.298740283
cel-miR-250_st1	A	MIMAT0000306	MI0000326	2.331560058	1.972427135	-0.270034219	2.997684106	0.959212423	2.159331472	0.104480489	4.42694007	2.37103615	1.735602364	1.417728677	0.978129555	1.905312747	1.344078216	0.950377581	0.906042886	1.567286936	0.927181	1.784341023	1.692804474	1.490586017	1.241131665	2.408704486	1.208554501	-0.44201933	1.34945181
cel-miR-250_st2	B	MIMAT0000306	MI0000326	0.987456441	1.617698574	-1.358942013	0.143085814	0.515673318	1.819813749	0.104480489	1.937466719	-0.11848432	0.967654653	-0.958660939	2.160387528	4.367465949	-0.472170239	1.842989027	-0.328666399	2.49826321	-0.359656652	1.288821342	-0.549247459	-0.816336061	1.636398989	0.103182037	1.848711205	2.210494863	-0.809043785
cel-miR-253_st1	A	MIMAT0000309	MI0000329	3.073162354	0.671661413	2.438272551	2.997684106	0.959212423	-1.233515947	4.189174752	1.791665242	4.156731142	2.868253586	1.992263768	1.839794182	2.720172614	2.460527206	0.49669995	1.434470193	2.49826321	1.746201512	1.784341023	1.99824979	0.357162163	0.073690299	0.980358935	10.22404151	1.787032106	-0.484538976
cel-miR-253_st2	B	MIMAT0000309	MI0000329	1.470777149	3.242435096	1.118268896	2.117163593	0.959212423	2.159331472	4.690215398	2.792969246	3.880127304	4.901710842	0.212293976	6.174742367	4.031737023	2.161325097	2.545190248	0.289717516	2.184084852	1.159401447	1.288821342	2.48242414	4.291981622	-0.58416726	-0.331817719	3.635002365	5.408882569	2.104592834
cel-miR-254_st1	B	MIMAT0000310	MI0000330	-0.166654891	0.671661413	1.66678317	0.879717433	0.959212423	1.819813749	2.434937852	1.071174998	2.069074902	0.967654653	-0.22040761	3.470162556	2.049301124	0.783377874	0.49669995	1.434470193	2.184084852	2.321526855	-0.023927204	1.329881653	-0.149118085	1.862489172	4.545996642	0.810484327	2.330971186	0.657873079
cel-miR-254_st2	A	MIMAT0000310	MI0000330	1.865810824	4.385193185	4.018275186	2.921165672	4.088073804	4.045715722	3.683503319	2.618213395	2.37103615	2.697069933	3.166658351	3.196096269	3.69335481	3.437636863	3.859237417	3.573780463	3.351863062	3.003024213	3.648969798	2.678951367	5.095926131	3.873496816	3.285406999	3.34650976	2.080563924	4.112263101
cel-miR-256_st1	B	MIMAT0000311	MI0000333	3.84237633	0.671661413	3.78485396	2.997684106	2.431348808	0.302687366	1.764375883	1.46122934	4.783589168	3.161792197	2.604622119	0.426969574	2.526261457	0.783377874	0.950377581	5.099489116	1.796994351	4.662415335	3.777217021	1.329881653	1.982234277	0.772592448	0.980358935	2.691193719	2.080563924	1.34945181
cel-miR-256_st2	A	MIMAT0000311	MI0000333	2.797615855	3.621457513	2.095692511	3.602912617	3.077598653	3.381715073	1.30647891	0.853047791	3.880127304	3.289513028	2.425062613	2.160387528	1.905312747	2.460527206	1.350770353	1.861180694	2.348790109	3.222169681	3.895139168	1.692804474	2.934962449	1.965845498	4.174076016	1.848711205	0.038878537	4.218301398
cel-miR-257_st1	A	MIMAT0000312	MI0000334	3.073162354	0.105829642	-0.270034219	5.40911353	0.515673318	-0.291774215	1.30647891	4.870984064	1.562106063	2.285405565	1.058794781	0.978129555	1.391032221	1.79707624	1.528518138	0.906042886	1.796994351	-0.109919512	-0.023927204	1.99824979	1.982234277	3.224899112	0.103182037	1.553436133	2.547879493	1.635508673
cel-miR-257_st2	B	MIMAT0000312	MI0000334	1.865810824	1.972427135	2.095692511	0.143085814	0.959212423	2.159331472	0.741941914	2.19696247	1.702403161	3.965128312	4.477075634	0.426969574	0.224263413	1.79707624	3.397647703	0.289717516	0.696713034	1.568172934	1.288821342	0.415006189	7.543990265	0.073690299	0.103182037	1.553436133	-0.208001609	1.022950395
cel-miR-258_st1	B	MIMAT0000313	MI0000335	2.58183342	1.186424904	2.720291551	1.30994304	2.217504879	0.893198893	1.764375883	1.633376073	1.955045734	2.032275592	1.726597792	1.839794182	2.18213314	1.344078216	1.158085291	2.206743031	0.696713034	1.373004042	2.493460638	1.329881653	9.09564447	1.862489172	1.681773568	4.615519943	2.080563924	1.34945181
cel-miR-258_st2	A	MIMAT0000313	MI0000335	2.58183342	2.517541588	3.78485396	4.474956848	2.788167166	2.68149198	4.806474106	2.792969246	3.308177509	2.868253586	3.279640159	2.860300196	5.208112711	2.712346789	2.230979306	3.128250752	2.760387043	2.057833646	2.983393362	3.281211737	3.518474705	3.312708469	3.285406999	4.425262422	3.997589225	2.770734518
cel-miR-259_st1	B	MIMAT0000314	MI0000336	1.240816256	1.186424904	2.438272551	1.674544801	1.68629424	2.159331472	1.764375883	1.27404362	1.411397778	3.289513028	1.058794781	2.429475015	0.729104598	2.161325097	1.158085291	1.434470193	0.696713034	2.057833646	1.784341023	1.329881653	0.854293073	3.131597642	1.681773568	0.810484327	1.438471599	2.472222121
cel-miR-259_st2	A	MIMAT0000314	MI0000336	2.797615855	2.922734207	2.958725407	3.139978558	2.788167166	2.889177757	5.107930024	2.421402446	3.580839786	2.504582941	3.661207366	3.991380689	3.118978983	3.700151851	2.230979306	3.128250752	3.351863062	4.036995637	2.176105962	3.510653155	3.407142875	2.552568064	1.681773568	0.370784319	2.73848927	2.298740283
cel-miR-260_st1	A	MIMAT0000315	MI0000337	1.678370387	2.73339654	1.66678317	3.789314112	2.431348808	2.441647182	2.132670391	1.937466719	1.411397778	2.032275592	1.992263768	0.426969574	1.187283326	2.161325097	1.350770353	2.206743031	0.354790511	1.373004042	0.668957692	1.692804474	3.22269969	1.241131665	4.29039387	0.370784319	2.080563924	2.104592834
cel-miR-260_st2	B	MIMAT0000315	MI0000337	2.190158108	0.671661413	4.885770134	0.394249738	1.35111158	0.302687366	0.741941914	0.138520534	1.249628898	-0.00639201	1.058794781	-0.662331107	0.479719101	0.783377874	0.25880155	0.906042886	1.308302115	0.417159443	1.288821342	1.329881653	1.982234277	1.380964201	1.681773568	2.518080769	2.210494863	2.298740283
cel-miR-261_st1	A	MIMAT0000316	MI0000338	3.443164368	3.379842197	4.310497533	3.500031553	4.215146509	3.855952596	4.272227694	5.417616696	3.810836262	5.091617003	3.482707054	4.374754892	3.375982385	4.926561086	2.230979306	5.006684778	3.646274784	3.781472439	4.200686463	4.181252519	4.193959444	3.752059261	4.449086063	2.691193719	4.17832641	3.588762338
cel-miR-261_st2	B	MIMAT0000316	MI0000338	2.58183342	1.972427135	2.438272551	1.674544801	4.960099264	2.159331472	0.741941914	2.19696247	0.698159064	1.735602364	1.417728677	0.426969574	2.419523471	1.344078216	0.950377581	0.906042886	1.308302115	1.373004042	2.757820016	0.900884476	-0.610728248	2.243254072	-0.331817719	0.370784319	1.438471599	1.635508673
cel-miR-262_st1	A	MIMAT0000317	MI0000339	2.035610808	1.972427135	2.095692511	1.674544801	1.971919766	2.159331472	2.132670391	2.19696247	2.17595987	1.383873796	1.058794781	6.155193524	0.224263413	1.344078216	1.158085291	4.192260548	1.308302115	1.746201512	2.176105962	0.900884476	1.668974847	0.772592448	1.357608211	1.553436133	2.825650814	1.635508673
cel-miR-262_st2	B	MIMAT0000317	MI0000339	1.240816256	1.617698574	0.441334896	0.394249738	1.68629424	0.893198893	0.741941914	0.853047791	2.37103615	-0.00639201	1.417728677	1.839794182	2.18213314	2.460527206	1.158085291	2.206743031	1.308302115	0.417159443	1.288821342	2.678951367	1.982234277	1.092937508	0.980358935	1.553436133	1.0240785	1.885306894
cel-miR-264_st1	A	MIMAT0000320	MI0000344	9.459930849	10.28975471	9.877721952	10.14351441	10.09045644	8.748615381	9.983630695	10.1850351	10.63798618	9.8251588	10.74941502	10.17691217	9.6101816	10.19539579	11.4188649	8.756902454	10.74887207	10.91025153	10.48622802	9.757216876	11.12126549	11.33787021	11.00906596	9.416029845	9.750509006	10.78353728
cel-miR-264_st2	B	MIMAT0000320	MI0000344	6.903928086	8.254611626	8.090459328	7.629249403	6.882807287	7.526462283	7.4997569	7.223633482	8.254090271	8.554752114	8.991625213	8.085337593	7.524622207	8.466514087	9.044786682	7.091509982	8.185870524	8.21013358	7.627013352	8.250837891	8.009454474	8.344671293	8.33261922	8.19222735	7.425228004	7.925644634
cel-miR-265_st1	A	MIMAT0000321	MI0000345	7.385865452	7.38960455	7.426776372	6.187952771	6.49333379	6.558662699	6.523384819	7.366340639	7.490146951	7.476549111	7.502950112	5.849439979	6.742774261	6.679190513	7.372173529	7.205647952	6.611043308	7.845416046	7.135845659	6.864943382	6.197089653	7.327231235	6.635371687	6.804580608	5.673836689	6.348616664
cel-miR-265_st2	B	MIMAT0000321	MI0000345	6.991557163	6.73148545	6.574655086	6.782516744	5.36951698	4.50048797	5.237965373	5.894852878	7.079859489	6.298599807	5.501296704	4.50366441	6.113286245	5.368892617	6.527618349	6.489733908	6.123143634	7.258435135	6.354702279	6.036262657	5.897036243	6.579389269	5.297052016	5.070774387	5.98804355	5.384007396
cel-miR-266_st1	A	MIMAT0000322	MI0000346	3.443164368	4.09365333	4.885770134	3.874320951	3.794956495	4.213607763	4.189174752	5.145210518	3.495421404	3.02214945	3.279640159	2.160387528	3.489529804	3.574734437	2.724606792	2.734994211	4.877902193	5.171283722	2.757820016	2.678951367	4.577875882	3.511881007	4.879489091	4.425262422	2.73848927	4.056201295
cel-miR-266_st2	B	MIMAT0000322	MI0000346	3.154866435	3.728863423	2.720291551	3.500031553	3.320248931	4.045715722	2.90736263	3.451883184	3.661574218	4.180452292	3.384648379	3.037527583	4.639998375	3.700151851	2.34266912	4.192260548	3.83390922	2.746635087	4.373731235	2.48242414	4.771888667	3.5845955	3.045319651	4.017246868	3.26397171	3.665377546
cel-miR-267_st1	A	MIMAT0000323	MI0000347	1.865810824	1.972427135	0.441334896	4.65469668	-0.787973247	1.403572343	2.434937852	5.111514163	1.411397778	1.383873796	-0.22040761	-0.662331107	0.729104598	1.344078216	0.950377581	2.944328504	1.308302115	0.678197058	2.983393362	-0.086158908	4.816587822	1.636398989	0.553926284	1.553436133	1.620414631	-0.121132013
cel-miR-267_st2	B	MIMAT0000323	MI0000347	-1.316579085	0.390884836	1.409419092	-0.563159932	1.834697671	-0.810033372	-0.50319037	0.138520534	-1.385269453	1.735602364	-1.385753402	0.978129555	1.187283326	0.783377874	-0.914067377	1.183572339	-0.900884332	-1.34565985	-1.383640024	0.663226076	2.476601111	-0.58416726	0.553926284	-0.862289646	1.939892491	-1.752388681
cel-miR-268_st1	B	MIMAT0000324	MI0000348	2.035610808	0.671661413	1.118268896	0.879717433	1.971919766	1.403572343	0.104480489	0.853047791	1.076493131	1.383873796	2.604622119	0.978129555	2.18213314	3.922781646	0.950377581	2.206743031	1.017566145	0.927181	2.176105962	2.258085514	0.101356074	0.936548055	0.980358935	0.370784319	2.210494863	2.104592834
cel-miR-268_st2	A	MIMAT0000324	MI0000348	2.035610808	1.617698574	0.441334896	1.674544801	0.959212423	1.819813749	0.741941914	2.19696247	1.411397778	0.967654653	1.726597792	1.839794182	0.224263413	2.161325097	1.350770353	2.206743031	1.308302115	0.417159443	2.176105962	2.258085514	1.295712299	2.687168317	0.553926284	-0.077391477	1.939892491	2.472222121
cel-miR-269_st1	A	MIMAT0000325	MI0000349	1.470777149	1.617698574	-0.270034219	2.665475547	1.35111158	-0.291774215	0.741941914	2.873424528	2.910421474	3.8016283	1.058794781	5.141801448	4.274623136	3.286526257	0.950377581	3.696738061	1.796994351	3.956685635	3.508455931	2.48242414	2.24788211	5.073504555	1.357608211	3.449062202	3.497928936	4.453819953
cel-miR-269_st2	B	MIMAT0000325	MI0000349	0.987456441	-0.436243699	0.441334896	1.10305643	3.873929067	1.403572343	4.007345784	3.650903179	1.076493131	2.285405565	3.384648379	0.426969574	2.626230361	1.79707624	1.528518138	0.906042886	0.696713034	2.836972161	3.648969798	1.692804474	-0.387807358	0.772592448	5.240149391	4.206263107	1.239890282	2.104592834
cel-miR-270_st1	A	MIMAT0000326	MI0000350	0.987456441	2.73339654	1.66678317	3.206365599	1.971919766	2.441647182	1.764375883	2.19696247	4.765296927	3.161792197	1.726597792	-0.145420895	0.729104598	0.14390112	4.491890156	0.906042886	2.49826321	3.288621776	3.353145243	4.04020346	-0.816336061	1.380964201	1.959418774	0.810484327	3.602346048	4.89952318
cel-miR-270_st2	B	MIMAT0000326	MI0000350	7.207029095	7.030496831	6.449547789	7.459517465	6.224131905	6.244841032	5.695964215	8.385062937	8.169509025	7.594413132	6.993974318	7.709826273	7.609736988	6.64810363	9.754121185	6.818353069	8.132785203	7.348232909	6.93557159	6.117870829	6.180056868	8.738098901	7.062374509	7.283733751	7.969956989	8.861355149
cel-miR-271_st1	B	MIMAT0000327	MI0000351	8.478752177	7.97810319	6.489210076	6.939757702	7.129661461	7.33388339	7.546575216	7.550707201	7.214285431	8.440469915	7.873880987	8.647270045	6.901802858	6.761379663	8.537134598	8.349602714	7.49776465	8.523962416	7.618404267	7.427678769	7.130453619	6.129424469	3.945076024	4.450454234	4.455999783	5.93763474
cel-miR-271_st2	A	MIMAT0000327	MI0000351	8.921081015	9.09866107	7.944701501	8.274036797	8.105015691	8.224268616	8.201715292	8.107644449	8.614253695	8.488628471	8.358828295	9.553728949	8.861677686	8.340902992	8.448789371	8.878259049	8.083900486	8.353061419	8.414330549	7.716809422	7.990034968	7.294743336	6.878671893	5.403668116	6.71760408	7.881741109
cel-miR-272_st1	A	MIMAT0000328	MI0000352	4.944356815	3.091069679	1.118268896	1.981550579	1.68629424	2.441647182	3.098225386	4.890974213	4.184459694	6.603543078	2.425062613	3.590253356	2.419523471	3.286526257	2.111175879	3.292063522	1.567286936	5.020705702	5.712718024	2.48242414	3.671142704	3.958385974	1.959418774	4.659425128	4.10869766	1.635508673
cel-miR-272_st2	B	MIMAT0000328	MI0000352	2.986763442	4.511610668	2.438272551	1.981550579	2.939774394	2.68149198	2.132670391	3.221860643	3.308177509	4.480796132	4.094575194	2.860300196	2.18213314	2.712346789	4.491890156	4.013693927	0.354790511	2.321526855	4.373731235	3.709185728	3.671142704	3.958385974	1.959418774	3.34650976	2.646102191	2.298740283
cel-miR-273_st1	B	MIMAT0000329	MI0000353	-2.343077111	-0.679532255	-1.736790715	-1.290185808	3.010258826	-2.502452219	2.567143184	-1.981814684	-2.472587263	-2.487342928	-2.327471875	2.951503011	-0.915622081	-0.987843233	4.85325813	-2.381639261	-0.323259408	4.472682004	-0.355555439	-1.917810413	-1.004818675	3.312708469	0.103182037	4.637638759	0.16540635	0.268031529
cel-miR-273_st2	A	MIMAT0000329	MI0000353	-0.693721056	-2.552148037	0.441334896	3.389440494	-0.598615944	3.75095882	1.764375883	-1.773969576	-1.50022869	-2.075345221	-2.327471875	-1.093210846	5.029750108	-0.173927771	2.496927075	-0.608155481	-1.72246684	-1.495320646	1.784341023	-2.520869801	-0.610728248	-1.795815719	9.577703588	-0.291987831	3.26397171	-1.453795193
cel-miR-2_st1	A	MIMAT0000004	MI0000004	3.232341837	1.617698574	1.66678317	2.46808841	2.788167166	2.441647182	2.132670391	3.022595997	1.249628898	2.285405565	1.726597792	0.978129555	1.748666479	2.460527206	0.49669995	1.861180694	2.760387043	1.746201512	1.784341023	1.99824979	-0.149118085	1.862489172	5.119149823	5.491442612	4.640357183	5.239828084
cel-miR-2_st2	B	MIMAT0000004	MI0000004	2.895126694	0.671661413	0.441334896	1.981550579	1.971919766	2.889177757	0.741941914	2.522875176	1.562106063	0.967654653	1.726597792	2.860300196	1.748666479	1.79707624	1.528518138	2.734994211	2.184084852	2.321526855	0.668957692	1.329881653	2.476601111	0.073690299	6.108098509	4.083014492	4.143928123	4.656409533
cel-miR-353_st1	B	MIMAT0000695	MI0000752	1.240816256	1.972427135	2.095692511	1.674544801	2.619932039	1.819813749	1.30647891	0.853047791	1.411397778	1.735602364	1.726597792	1.839794182	1.187283326	0.14390112	1.982231058	1.861180694	2.184084852	2.057833646	0.668957692	1.329881653	2.476601111	2.063440395	2.199189265	4.264182776	1.0240785	1.635508673
cel-miR-353_st2	A	MIMAT0000695	MI0000752	2.797615855	2.267482367	2.720291551	2.46808841	1.68629424	2.159331472	2.434937852	1.937466719	1.702403161	1.735602364	1.726597792	1.451011293	1.187283326	0.783377874	1.350770353	3.439617443	2.760387043	2.746635087	1.288821342	1.692804474	0.854293073	1.380964201	1.357608211	2.102727363	2.210494863	1.022950395
cel-miR-356_st1	A	MIMAT0000698	MI0000755	1.240816256	2.267482367	1.118268896	0.879717433	0.959212423	1.819813749	1.30647891	0.853047791	1.411397778	2.697069933	1.058794781	0.978129555	2.419523471	2.161325097	1.158085291	2.492749757	1.567286936	0.417159443	1.784341023	1.329881653	2.57973703	0.602275861	4.636836011	1.553436133	1.620414631	0.657873079
cel-miR-356_st2	B	MIMAT0000698	MI0000755	2.035610808	2.517541588	1.66678317	2.46808841	0.959212423	1.403572343	0.104480489	2.618213395	1.411397778	-0.00639201	1.992263768	1.451011293	2.808725718	1.79707624	2.111175879	1.861180694	1.017566145	1.373004042	1.784341023	1.99824979	2.120280164	2.869364941	1.959418774	-0.077391477	1.787032106	1.635508673
cel-miR-357_st1	A	MIMAT0000699	MI0000756	0.987456441	3.091069679	2.438272551	1.981550579	1.971919766	5.166838795	3.907158204	3.60361169	1.562106063	2.032275592	1.417728677	1.839794182	2.305150436	1.79707624	0.728889796	1.434470193	1.796994351	1.746201512	3.777217021	4.309834111	1.982234277	1.380964201	0.553926284	2.323635745	0.038878537	1.022950395
cel-miR-357_st2	B	MIMAT0000699	MI0000756	1.470777149	3.828939827	1.66678317	0.879717433	4.274750894	1.403572343	1.764375883	2.07214427	4.315689641	1.735602364	1.992263768	-0.145420895	2.049301124	1.79707624	1.982231058	2.492749757	0.008584187	2.746635087	2.757820016	1.99824979	2.24788211	1.380964201	6.28742235	1.553436133	2.547879493	2.104592834
cel-miR-358_st1	B	MIMAT0000700	MI0000757	2.693481019	1.186424904	1.118268896	0.394249738	1.971919766	1.819813749	1.764375883	-0.330293361	0.892279792	1.383873796	1.726597792	-0.662331107	2.720172614	1.79707624	0.25880155	1.434470193	0.008584187	-0.109919512	-0.023927204	3.009872802	1.668974847	1.636398989	0.553926284	2.323635745	0.546255247	3.020657791
cel-miR-358_st2	A	MIMAT0000700	MI0000757	1.678370387	1.186424904	1.118268896	2.46808841	1.68629424	0.302687366	3.098225386	1.633376073	1.076493131	0.967654653	1.992263768	0.426969574	1.905312747	1.344078216	1.350770353	1.434470193	0.354790511	2.746635087	-0.023927204	3.009872802	4.01432414	0.602275861	2.593983423	1.848711205	2.210494863	0.268031529
cel-miR-359_st1	B	MIMAT0000701	MI0000758	1.865810824	-0.436243699	2.438272551	3.139978558	1.35111158	2.441647182	3.419580832	2.07214427	1.249628898	2.697069933	3.57465948	2.429475015	1.391032221	1.79707624	2.230979306	1.434470193	2.49826321	2.321526855	1.288821342	1.692804474	3.286757053	4.186920075	1.959418774	3.236343266	2.080563924	2.770734518
cel-miR-359_st2	A	MIMAT0000701	MI0000758	1.240816256	0.105829642	1.118268896	2.840586463	1.971919766	0.893198893	1.30647891	0.853047791	0.698159064	0.967654653	2.604622119	2.659761435	2.18213314	2.460527206	0.950377581	1.434470193	-0.323259408	0.927181	1.288821342	1.692804474	1.083490901	0.936548055	1.681773568	0.810484327	1.0240785	0.268031529
cel-miR-35_st1	A	MIMAT0000006	MI0000006	7.20213898	7.693727507	6.988546866	7.206498458	6.670865431	7.589178815	7.491078817	7.311682695	6.743148517	7.420906752	7.555232914	8.366112072	7.329967594	7.907609704	6.382571192	7.666878739	8.504181801	7.509087568	7.099191097	6.686196845	6.889738673	7.076413037	4.345240054	3.800051691	4.781629967	5.384007396
cel-miR-35_st2	B	MIMAT0000006	MI0000006	5.788376544	7.964308517	7.1457383	7.168862108	6.709325788	7.023494343	5.107930024	7.728142678	6.631234316	6.860394511	7.846168807	8.496147946	6.290283422	7.270210172	6.549407038	7.93303332	4.934056484	7.375671427	7.284729252	6.211728741	7.005471434	6.264145274	6.207986332	4.879661174	4.483814842	6.207041879
cel-miR-36_st1	A	MIMAT0000007	MI0000007	1.865810824	4.010636651	2.095692511	2.46808841	3.077598653	5.322465124	2.90736263	2.708059516	1.249628898	2.868253586	6.062980533	3.339443088	4.274623136	2.928857801	3.502267176	2.492749757	3.646274784	4.852615349	6.03070192	3.009872802	3.718701817	2.405357536	6.155060816	3.34650976	2.908112931	2.770734518
cel-miR-36_st2	B	MIMAT0000007	MI0000007	2.190158108	3.091069679	1.66678317	-0.768845602	0.515673318	4.992420582	3.799595143	3.091999487	1.702403161	2.032275592	2.222770433	2.160387528	3.785561993	1.79707624	0.950377581	2.206743031	1.796994351	1.159401447	4.528339677	0.415006189	0.101356074	2.243254072	0.103182037	1.208554501	4.688994725	1.022950395
cel-miR-37_st1	A	MIMAT0000008	MI0000008	5.295685469	1.617698574	4.477071071	3.915041098	-0.787973247	1.403572343	5.061849954	1.633376073	1.702403161	3.407132431	4.15577038	1.451011293	4.105362289	3.437636863	2.230979306	4.561313577	1.308302115	4.075551342	5.387712437	0.415006189	1.490586017	1.092937508	0.980358935	5.102964198	1.787032106	2.472222121
cel-miR-37_st2	B	MIMAT0000008	MI0000008	-0.441143843	2.126402443	1.409419092	-0.563159932	-0.962951151	0.302687366	-1.746783645	1.071174998	4.525627614	0.967654653	2.840289917	2.160387528	3.69335481	3.700151851	1.44147013	-0.608155481	0.354790511	3.582431758	-1.383640024	3.662008082	1.982234277	1.380964201	5.324684785	0.370784319	0.292798626	1.635508673
cel-miR-38_st1	A	MIMAT0000009	MI0000009	8.819364251	10.03052086	7.687699633	7.117102769	8.115283314	9.011622733	8.483474536	8.518155857	9.024778331	9.731775523	9.461544315	9.268784108	9.29732251	9.549199907	6.836954969	9.543953747	8.013859326	10.24688741	9.511519718	7.904871051	8.394442869	5.896763097	7.930721453	5.928930611	5.394268697	6.663433011
cel-miR-38_st2	B	MIMAT0000009	MI0000009	5.864601844	6.362317186	6.556099693	5.634337893	5.423355545	5.35888774	5.811948762	4.930144887	6.666223095	7.61315394	7.76216145	7.524128387	7.725745911	8.412032333	5.476834128	7.427986168	1.796994351	7.663368621	6.53015662	5.024123968	4.470176813	6.748842878	3.492102064	4.319883696	3.551061952	4.112263101
cel-miR-392_st1	A	MIMAT0000768	MI0000819	3.443164368	2.73339654	2.720291551	2.997684106	3.203845318	3.071914566	2.132670391	2.949844704	3.404756404	2.868253586	1.992263768	3.701283615	3.253013446	2.161325097	1.982231058	2.944328504	2.348790109	2.746635087	2.757820016	2.48242414	3.76476777	2.869364941	3.170173575	2.691193719	2.210494863	2.472222121
cel-miR-392_st2	B	MIMAT0000768	MI0000819	1.678370387	1.617698574	2.438272551	2.242690312	1.68629424	0.893198893	0.741941914	1.27404362	0.290330125	1.383873796	1.726597792	1.451011293	0.729104598	0.783377874	0.728889796	1.861180694	2.348790109	1.373004042	1.288821342	2.258085514	1.083490901	0.936548055	5.054628692	3.236343266	3.877320178	3.588762338
cel-miR-39_st1	A	MIMAT0000010	MI0000010	3.627659086	3.242435096	4.39617114	2.665475547	3.428193123	1.819813749	2.132670391	2.873424528	2.276403734	4.367994425	3.166658351	3.339443088	3.829577736	2.928857801	1.842989027	3.128250752	2.49826321	4.036995637	3.648969798	3.510653155	2.853564766	4.139141818	3.585535263	3.876092327	2.44311151	3.235029078
cel-miR-39_st2	B	MIMAT0000010	MI0000010	2.693481019	4.835726682	1.118268896	0.143085814	3.320248931	1.819813749	1.30647891	2.19696247	5.063671666	4.860544804	2.222770433	2.429475015	1.577758664	2.460527206	0.950377581	4.625067235	2.49826321	4.784183529	4.528339677	5.445116435	0.610525362	1.092937508	0.103182037	5.364354506	1.0240785	0.268031529
cel-miR-40_st1	A	MIMAT0000011	MI0000011	0.987456441	2.517541588	1.66678317	2.997684106	1.68629424	2.441647182	2.434937852	2.873424528	1.833098625	4.367994425	1.992263768	3.701283615	1.748666479	3.922781646	1.692186971	3.128250752	2.184084852	1.373004042	1.784341023	3.281211737	1.982234277	1.092937508	2.408704486	1.848711205	2.080563924	2.104592834
cel-miR-40_st2	B	MIMAT0000011	MI0000011	2.895126694	4.682710957	2.095692511	4.748211049	3.203845318	1.819813749	1.30647891	1.27404362	0.698159064	0.492226234	-0.22040761	0.978129555	2.419523471	-0.472170239	1.350770353	-0.328666399	0.696713034	2.650668005	-0.658864948	5.200831445	-0.816336061	-0.268526446	0.103182037	2.518080769	-0.208001609	1.022950395
cel-miR-41_st1	A	MIMAT0000012	MI0000012	2.58183342	6.125094873	3.345743545	3.699069676	3.873929067	2.68149198	5.695964215	2.618213395	2.701708384	5.740277216	5.615067748	6.174742367	5.336481803	4.286462718	4.591022255	4.49462807	3.084998826	6.47172661	5.215910825	5.297339917	2.366293841	3.082672896	2.408704486	1.553436133	0.038878537	2.770734518
cel-miR-41_st2	B	MIMAT0000012	MI0000012	2.190158108	4.246715051	2.438272551	8.383975535	1.971919766	3.637863678	6.242415595	6.447977845	4.09963801	3.289513028	5.124814014	3.196096269	4.337172627	4.203697434	2.34266912	4.561313577	2.49826321	4.501354125	3.777217021	4.04020346	3.518474705	2.063440395	1.357608211	2.518080769	1.939892491	1.885306894
cel-miR-50_st1	A	MIMAT0000021	MI0000021	1.240816256	1.617698574	2.095692511	0.394249738	1.35111158	1.819813749	0.741941914	0.381588943	2.701708384	2.285405565	1.726597792	1.839794182	0.729104598	2.928857801	2.724606792	1.861180694	2.760387043	1.746201512	2.176105962	3.400369942	1.982234277	2.243254072	1.357608211	0.810484327	0.546255247	1.022950395
cel-miR-50_st2	B	MIMAT0000021	MI0000021	2.035610808	1.186424904	0.441334896	2.242690312	1.971919766	3.51534011	2.90736263	1.937466719	1.411397778	0.492226234	1.058794781	3.196096269	1.187283326	2.712346789	3.691571402	1.861180694	1.308302115	0.927181	2.493460638	1.329881653	5.49046226	1.862489172	1.357608211	1.848711205	0.038878537	1.885306894
cel-miR-51_st1	A	MIMAT0000022	MI0000022	4.603005063	1.617698574	2.438272551	0.879717433	2.619932039	1.819813749	2.90736263	1.46122934	2.069074902	0.967654653	1.992263768	0.426969574	0.966196883	1.79707624	0.49669995	1.861180694	0.696713034	2.321526855	-0.023927204	1.329881653	3.518474705	0.772592448	-0.331817719	-0.077391477	3.791267716	1.885306894
cel-miR-51_st2	B	MIMAT0000022	MI0000022	0.987456441	0.671661413	0.441334896	2.242690312	0.959212423	1.403572343	1.30647891	0.621779376	0.892279792	0.492226234	1.417728677	-0.145420895	0.479719101	2.161325097	1.982231058	2.944328504	0.696713034	-0.592796454	0.668957692	0.415006189	1.982234277	0.427416212	-0.331817719	0.810484327	1.620414631	2.628612325
cel-miR-53_st1	B	MIMAT0000024	MI0000024	-0.166654891	1.972427135	-0.879976798	0.641977094	0.515673318	0.302687366	1.764375883	1.633376073	-0.836890831	0.492226234	0.212293976	1.451011293	0.224263413	0.14390112	2.230979306	1.434470193	4.522808812	4.220315406	0.668957692	2.258085514	-1.177321956	-0.867071747	0.980358935	1.553436133	2.44311151	-0.121132013
cel-miR-53_st2	A	MIMAT0000024	MI0000024	1.865810824	4.09365333	1.118268896	2.840586463	1.68629424	0.893198893	2.689072132	1.46122934	1.833098625	3.965128312	1.726597792	0.978129555	2.720172614	0.14390112	0.49669995	1.434470193	1.796994351	2.548385597	1.288821342	1.692804474	2.676501536	1.862489172	2.909177159	2.323635745	3.326010243	1.885306894
cel-miR-54_st1	A	MIMAT0000025	MI0000025	0.124118707	1.617698574	1.118268896	2.242690312	1.68629424	-0.291774215	1.30647891	1.633376073	0.290330125	1.383873796	1.058794781	0.426969574	1.905312747	1.79707624	0.728889796	2.492749757	0.354790511	3.685321438	1.784341023	1.99824979	1.083490901	1.241131665	1.681773568	2.846891664	2.210494863	0.268031529
cel-miR-54_st2	B	MIMAT0000025	MI0000025	1.240816256	0.671661413	2.095692511	1.30994304	0.959212423	1.819813749	-0.50319037	3.091999487	0.698159064	2.285405565	0.650728035	2.160387528	1.905312747	1.344078216	1.158085291	1.434470193	1.567286936	0.417159443	0.668957692	1.692804474	1.832320669	0.936548055	0.980358935	2.691193719	1.0240785	2.900822857
cel-miR-55_st1	A	MIMAT0000026	MI0000026	1.240816256	2.267482367	2.095692511	0.879717433	1.971919766	1.819813749	2.132670391	2.421402446	1.411397778	1.735602364	1.417728677	2.429475015	1.577758664	1.79707624	1.350770353	4.424729733	1.308302115	1.373004042	1.784341023	2.258085514	3.012214729	1.636398989	0.553926284	1.208554501	-1.87493036	0.657873079
cel-miR-55_st2	B	MIMAT0000026	MI0000026	0.987456441	2.267482367	0.441334896	0.394249738	4.088073804	0.893198893	2.90736263	1.791665242	2.276403734	3.161792197	2.425062613	0.426969574	0.479719101	1.344078216	0.25880155	0.906042886	0.696713034	1.746201512	1.784341023	2.258085514	0.854293073	1.092937508	2.759634717	0.810484327	0.038878537	2.298740283
cel-miR-56_st1	B	MIMAT0000028	MI0000027	2.693481019	0.671661413	1.66678317	3.206365599	1.68629424	1.403572343	1.764375883	0.853047791	2.974094916	1.383873796	1.726597792	0.426969574	4.031737023	2.712346789	0.950377581	0.906042886	1.308302115	0.151550619	2.493460638	1.99824979	0.101356074	2.063440395	-0.331817719	2.323635745	2.646102191	1.885306894
cel-miR-56_st2	A	MIMAT0000028	MI0000027	0.987456441	1.186424904	-0.270034219	1.30994304	1.68629424	1.819813749	-0.50319037	1.791665242	1.833098625	1.735602364	0.212293976	1.451011293	2.049301124	-0.472170239	0.25880155	1.434470193	-0.627942197	1.746201512	-0.023927204	-0.086158908	1.295712299	1.636398989	0.980358935	-0.495309524	0.546255247	1.34945181
cel-miR-56-_st1	A	MIMAT0000027	MI0000027	2.895126694	1.617698574	0.441334896	0.879717433	-0.394826657	-0.810033372	1.30647891	0.138520534	0.496395693	0.492226234	0.212293976	-0.145420895	2.892438682	0.14390112	0.021407925	1.861180694	1.308302115	1.373004042	0.668957692	1.692804474	1.668974847	2.687168317	0.980358935	2.988179017	0.791862759	2.900822857
cel-miR-56-_st2	B	MIMAT0000027	MI0000027	0.421131046	0.105829642	-0.270034219	1.8345037	0.959212423	3.75095882	0.104480489	0.853047791	1.076493131	0.967654653	5.155210429	1.451011293	1.905312747	0.14390112	1.158085291	-0.328666399	1.308302115	0.678197058	-0.023927204	0.900884476	0.101356074	0.073690299	3.756289768	2.988179017	0.546255247	1.022950395
cel-miR-59_st1	A	MIMAT0000031	MI0000030	0.712299975	1.186424904	-0.270034219	1.981550579	0.515673318	0.893198893	2.689072132	1.937466719	1.411397778	1.735602364	1.058794781	1.839794182	0.729104598	1.79707624	1.528518138	2.206743031	1.308302115	2.057833646	1.288821342	2.48242414	1.295712299	0.772592448	1.959418774	1.208554501	2.210494863	2.104592834
cel-miR-59_st2	B	MIMAT0000031	MI0000030	0.712299975	1.186424904	1.118268896	0.879717433	3.528796339	1.819813749	0.741941914	0.853047791	-0.11848432	-0.00639201	1.058794781	1.451011293	1.187283326	2.161325097	1.350770353	1.434470193	1.308302115	0.927181	-0.023927204	0.415006189	12.2976976	0.772592448	0.980358935	1.208554501	1.939892491	2.104592834
cel-miR-60_st1	B	MIMAT0000032	MI0000031	1.678370387	2.267482367	2.438272551	2.242690312	2.619932039	1.997847475	2.689072132	0.853047791	2.37103615	2.868253586	1.992263768	2.160387528	2.419523471	0.783377874	2.724606792	0.289717516	1.796994351	3.471810058	2.757820016	3.510653155	1.295712299	2.243254072	1.681773568	2.691193719	3.131568479	1.34945181
cel-miR-60_st2	A	MIMAT0000032	MI0000031	3.79157239	4.010636651	1.66678317	2.242690312	2.788167166	2.306599871	2.434937852	2.618213395	2.37103615	2.285405565	2.765666836	3.196096269	4.031737023	1.79707624	1.982231058	3.128250752	2.49826321	2.746635087	4.59987515	2.48242414	3.012214729	2.405357536	3.170173575	2.518080769	4.427641283	3.422435139
cel-miR-61_st1	B	MIMAT0000033	MI0000032	1.240816256	3.091069679	1.118268896	2.46808841	1.68629424	1.819813749	1.764375883	0.853047791	2.17595987	0.967654653	1.992263768	1.451011293	1.577758664	3.286526257	1.842989027	3.292063522	1.796994351	1.373004042	1.288821342	2.48242414	2.24788211	1.636398989	1.681773568	1.553436133	-0.659863913	3.235029078
cel-miR-61_st2	A	MIMAT0000033	MI0000032	4.990400972	3.242435096	5.877202026	4.30091706	3.428193123	4.50048797	5.152587141	2.792969246	2.545039138	5.785019692	3.57465948	3.590253356	5.174156812	3.437636863	2.545190248	4.424729733	3.577995628	3.079682051	4.59987515	3.799220323	3.76476777	3.082672896	3.585535263	3.876092327	3.385561476	3.422435139
cel-miR-63_st1	A	MIMAT0000035	MI0000034	2.986763442	3.242435096	4.122335758	3.389440494	3.320248931	5.763975178	4.496218988	4.124017237	5.093323747	1.735602364	2.911437633	5.017525578	4.306234306	4.115939706	2.807075411	5.384148863	4.327322497	3.582431758	4.004256181	3.009872802	3.571142635	3.354742545	3.673392061	2.846891664	4.276896451	4.656409533
cel-miR-63_st2	B	MIMAT0000035	MI0000034	1.240816256	1.617698574	1.118268896	3.602912617	1.35111158	2.159331472	0.741941914	4.53238961	2.17595987	1.383873796	1.417728677	0.978129555	2.18213314	2.712346789	1.692186971	4.192260548	0.696713034	2.321526855	1.288821342	1.329881653	3.012214729	1.636398989	0.980358935	-0.077391477	3.199236432	1.34945181
cel-miR-64_st1	A	MIMAT0000036	MI0000035	0.712299975	2.517541588	0.441334896	0.879717433	0.515673318	2.889177757	2.689072132	1.27404362	1.076493131	1.735602364	1.417728677	1.451011293	0.224263413	2.161325097	1.528518138	0.906042886	2.184084852	1.373004042	2.176105962	0.415006189	2.676501536	1.862489172	2.408704486	3.34650976	2.210494863	2.298740283
cel-miR-64_st2	B	MIMAT0000036	MI0000035	2.190158108	4.385193185	1.66678317	2.46808841	1.68629424	0.302687366	4.350792237	2.873424528	1.833098625	1.383873796	1.417728677	2.160387528	0.479719101	3.700151851	0.021407925	0.289717516	2.184084852	2.922266658	2.176105962	2.48242414	2.676501536	2.925573705	3.492102064	3.719846358	2.986331043	2.104592834
cel-miR-65_st1	A	MIMAT0000037	MI0000036	2.035610808	2.267482367	1.66678317	1.674544801	1.68629424	3.071914566	2.434937852	2.949844704	2.17595987	1.735602364	0.650728035	1.451011293	1.187283326	1.79707624	1.842989027	0.289717516	2.184084852	1.746201512	2.176105962	1.692804474	3.012214729	2.063440395	0.103182037	2.323635745	3.199236432	1.022950395
cel-miR-65_st2	B	MIMAT0000037	MI0000036	1.240816256	1.617698574	2.720291551	0.879717433	0.515673318	1.403572343	0.741941914	0.853047791	1.411397778	1.383873796	1.417728677	0.978129555	1.577758664	1.344078216	1.158085291	0.289717516	2.348790109	0.927181	3.179663938	1.329881653	2.366293841	1.512596985	2.593983423	10.15942025	1.0240785	2.770734518
cel-miR-66_st1	B	MIMAT0000038	MI0000037	1.240816256	2.267482367	-0.879976798	1.30994304	0.959212423	2.159331472	-1.009944292	1.633376073	1.702403161	1.383873796	1.058794781	1.451011293	2.626230361	0.783377874	2.230979306	1.434470193	1.796994351	0.927181	1.288821342	0.900884476	0.854293073	2.811004064	2.909177159	2.691193719	1.239890282	3.235029078
cel-miR-66_st2	A	MIMAT0000038	MI0000037	3.568689737	4.246715051	4.999854921	3.139978558	4.4401674	4.739910123	3.907158204	2.792969246	2.843963336	3.02214945	3.044445308	5.292454618	3.785561993	5.164574282	2.885330946	3.915481029	6.397646279	5.020705702	3.508455931	3.400369942	4.088855894	2.750330906	3.285406999	3.34650976	3.602346048	3.873802531
cel-miR-70_st1	A	MIMAT0000042	MI0000041	6.017125903	3.379842197	2.720291551	3.389440494	3.320248931	2.889177757	2.434937852	3.826165996	2.701708384	2.032275592	3.279640159	3.590253356	3.118978983	4.64155474	4.240486794	3.292063522	1.796994351	4.939099555	3.179663938	3.510653155	2.476601111	3.474133895	2.593983423	2.988179017	2.210494863	2.628612325
cel-miR-70_st2	B	MIMAT0000042	MI0000041	1.678370387	1.617698574	2.095692511	2.242690312	2.217504879	4.132079387	2.132670391	1.937466719	2.17595987	1.735602364	4.030697257	1.451011293	1.577758664	1.344078216	1.692186971	0.289717516	1.308302115	2.548385597	1.288821342	1.329881653	2.24788211	1.862489172	1.959418774	0.810484327	1.939892491	1.34945181
cel-miR-72_st1	B	MIMAT0000044	MI0000043	6.396759012	7.54596439	1.66678317	0.143085814	1.35111158	0.302687366	1.764375883	3.091999487	9.153669728	0.967654653	3.893886214	3.804503948	11.32919239	2.712346789	3.691571402	-0.861088363	3.891468794	3.634776323	3.648969798	1.692804474	2.934962449	5.286540042	8.687126151	6.703113576	9.710483477	7.193910834
cel-miR-72_st2	A	MIMAT0000044	MI0000043	4.072867475	7.582543112	3.652522003	3.139978558	4.723330404	2.159331472	1.30647891	3.451883184	8.064748765	2.032275592	1.726597792	2.659761435	10.90978761	1.79707624	1.528518138	5.268940911	3.577995628	5.307649674	1.784341023	1.329881653	2.120280164	4.868350507	8.890511413	6.8336798	10.09662659	8.336753837
cel-miR-73_st1	B	MIMAT0000045	MI0000044	2.895126694	1.186424904	1.66678317	2.117163593	0.959212423	0.893198893	2.132670391	0.853047791	1.076493131	1.383873796	0.212293976	1.839794182	1.905312747	1.344078216	1.692186971	0.289717516	2.49826321	3.997392984	2.493460638	1.692804474	2.57973703	1.092937508	0.980358935	2.691193719	3.199236432	1.022950395
cel-miR-73_st2	A	MIMAT0000045	MI0000044	1.865810824	3.50558783	1.66678317	0.879717433	2.431348808	0.893198893	1.30647891	1.46122934	1.249628898	-0.00639201	1.726597792	1.839794182	0.479719101	2.460527206	1.528518138	2.944328504	1.308302115	0.927181	-0.023927204	1.692804474	1.668974847	-0.268526446	1.959418774	2.323635745	-0.208001609	2.770734518
cel-miR-74_st1	B	MIMAT0000046	MI0000045	5.435479339	5.324051474	5.992068002	6.000751003	1.971919766	0.302687366	4.189174752	5.823745451	7.283529563	3.161792197	6.014022513	3.590253356	5.366868609	3.286526257	6.325990644	6.163738526	6.988358505	5.223939701	5.466515908	3.009872802	2.366293841	5.351104121	1.959418774	5.910844752	0.546255247	1.635508673
cel-miR-74_st2	A	MIMAT0000046	MI0000045	2.190158108	4.172194823	3.164705124	0.879717433	2.788167166	0.893198893	2.132670391	0.138520534	6.039091178	-0.00639201	4.739989859	4.233281904	2.526261457	1.79707624	5.726662356	1.434470193	6.304725922	6.427468844	2.176105962	0.415006189	2.24788211	2.687168317	2.593983423	8.439434118	3.060701024	2.104592834
cel-miR-75_st1	A	MIMAT0000047	MI0000046	4.234167608	2.267482367	0.441334896	1.981550579	1.35111158	1.403572343	1.30647891	1.27404362	3.661574218	1.383873796	0.650728035	2.659761435	1.905312747	2.712346789	1.528518138	1.861180694	1.796994351	2.057833646	2.176105962	0.415006189	3.518474705	2.063440395	0.980358935	2.518080769	2.44311151	3.331685896
cel-miR-75_st2	B	MIMAT0000047	MI0000046	1.240816256	4.09365333	1.66678317	8.053117069	0.959212423	1.819813749	2.132670391	1.27404362	2.701708384	1.735602364	0.650728035	1.839794182	1.187283326	0.14390112	1.528518138	1.861180694	-0.323259408	1.746201512	2.757820016	1.99824979	2.120280164	1.241131665	1.959418774	0.810484327	2.646102191	1.885306894
cel-miR-76_st1	A	MIMAT0000048	MI0000047	1.240816256	1.617698574	0.441334896	2.242690312	0.959212423	0.893198893	2.689072132	1.27404362	1.702403161	0.967654653	2.222770433	0.426969574	0.729104598	1.79707624	1.158085291	1.434470193	0.008584187	1.373004042	0.668957692	2.678951367	2.676501536	0.073690299	1.959418774	0.370784319	4.736052659	1.34945181
cel-miR-76_st2	B	MIMAT0000048	MI0000047	2.331560058	1.617698574	1.118268896	2.46808841	2.217504879	2.441647182	2.132670391	0.381588943	2.701708384	1.383873796	1.992263768	0.978129555	2.18213314	0.14390112	1.692186971	1.434470193	1.017566145	1.373004042	1.288821342	1.329881653	0.610525362	1.512596985	3.585535263	0.810484327	1.438471599	1.022950395
cel-miR-78_st1	A	MIMAT0000050	MI0000049	1.470777149	0.671661413	2.095692511	1.30994304	2.431348808	0.302687366	2.132670391	1.46122934	5.696441375	3.617560571	2.604622119	-0.145420895	0.966196883	2.460527206	0.25880155	1.861180694	3.77399319	0.927181	5.072177295	0.900884476	1.982234277	0.772592448	-0.721233145	3.719846358	3.385561476	6.03556314
cel-miR-78_st2	B	MIMAT0000050	MI0000049	-1.316579085	0.938770285	-1.134303755	-2.021678311	-1.538581854	-1.233515947	2.132670391	1.071174998	-1.804467481	-0.881825045	-0.007189639	-0.145420895	2.626230361	0.783377874	-0.914067377	-0.02622502	-0.323259408	-1.34565985	1.991209805	-0.756917105	0.854293073	2.063440395	-1.344585907	-0.862289646	-0.659863913	1.885306894
cel-miR-83_st1	B	MIMAT0000056	MI0000054	3.305991052	3.728863423	2.438272551	3.139978558	2.939774394	2.983304486	4.189174752	2.19696247	2.17595987	2.032275592	2.604622119	2.659761435	2.97178607	2.928857801	1.842989027	3.128250752	3.646274784	2.746635087	2.493460638	3.400369942	3.286757053	2.811004064	3.392355498	3.117385852	3.602346048	3.665377546
cel-miR-83_st2	A	MIMAT0000056	MI0000054	3.891475637	2.73339654	3.906218792	2.665475547	3.428193123	2.889177757	2.90736263	4.809302154	2.974094916	2.504582941	3.044445308	3.590253356	1.187283326	3.118322066	2.885330946	3.292063522	4.594181303	3.471810058	2.983393362	2.258085514	2.853564766	3.131597642	2.759634717	2.102727363	3.918519738	2.298740283
cel-miR-84_st1	A	MIMAT0000057	MI0000055	1.240816256	1.617698574	2.095692511	1.30994304	1.35111158	1.819813749	2.434937852	1.27404362	2.17595987	2.285405565	1.726597792	1.839794182	1.905312747	1.79707624	1.982231058	-0.328666399	0.696713034	3.352232396	1.288821342	3.400369942	8.173383125	1.380964201	1.959418774	2.323635745	6.278155996	1.022950395
cel-miR-84_st2	B	MIMAT0000057	MI0000055	3.568689737	1.972427135	1.66678317	2.997684106	2.939774394	2.68149198	3.098225386	1.937466719	2.545039138	2.032275592	2.222770433	2.160387528	3.375982385	2.460527206	1.982231058	2.944328504	2.49826321	1.373004042	1.288821342	2.258085514	2.476601111	3.548686594	4.545996642	3.719846358	6.22130156	2.472222121
cel-miR-85_st1	A	MIMAT0000058	MI0000056	2.331560058	1.186424904	2.095692511	2.242690312	3.528796339	2.889177757	4.007345784	2.618213395	3.404756404	3.02214945	2.604622119	3.037527583	0.729104598	2.928857801	2.447145358	2.944328504	2.184084852	4.11311348	1.784341023	1.692804474	2.476601111	9.153421705	2.593983423	2.691193719	4.244776194	2.104592834
cel-miR-85_st2	B	MIMAT0000058	MI0000056	1.240816256	1.186424904	1.118268896	1.30994304	0.515673318	0.893198893	3.799595143	4.722747113	1.411397778	1.735602364	4.570112241	2.160387528	1.187283326	2.161325097	1.842989027	1.434470193	0.696713034	0.927181	1.784341023	0.900884476	-0.149118085	1.092937508	0.980358935	1.848711205	4.276896451	3.738195027
dme-miR-100_st1	A	MIMAT0000357	MI0000378	9.92517325	9.510092775	7.276181165	9.859682907	8.386802905	10.12570857	9.45979243	8.619144949	8.332430992	8.669622999	11.92032529	8.974601425	11.14485978	10.58062418	6.347469111	12.66763641	7.943672557	11.02083529	7.338136162	7.684426183	9.694800889	7.586287974	13.85914696	10.5007174	12.48301452	12.03131488
dme-miR-100_st2	B	MIMAT0000357	MI0000378	8.901604991	8.766406908	7.120700336	9.446060633	9.20546704	9.272725633	8.978572268	8.044238702	7.427424774	8.457854518	11.60604969	8.937879914	10.68571559	9.580414887	6.564771414	12.28015862	7.065920391	10.6377725	6.201773594	8.272785991	9.450287975	7.493909054	13.46033661	10.46628772	12.25474357	11.5800501
dme-miR-184-_st1	A	MIMAT0000330	MI0000354	0.421131046	0.105829642	2.095692511	4.702208143	0.959212423	2.441647182	1.764375883	0.853047791	1.411397778	0.967654653	4.699350549	0.978129555	2.18213314	1.79707624	3.502267176	2.734994211	0.696713034	1.159401447	2.176105962	2.258085514	0.101356074	-0.58416726	4.449086063	0.370784319	-1.044350688	4.834124781
dme-miR-184-_st2	B	MIMAT0000330	MI0000354	2.035610808	2.397377137	0.793130085	1.981550579	-1.538581854	-0.810033372	0.104480489	-1.101895843	1.411397778	-1.515000689	1.578070146	2.860300196	2.626230361	0.783377874	2.047915484	1.183572339	1.567286936	-0.592796454	-0.929952832	-1.122671414	0.854293073	-0.867071747	-0.331817719	3.236343266	4.035573781	-0.121132013
dme-miR-281-1-_st1	A	MIMAT0000344	MI0000366	0.987456441	1.972427135	2.095692511	1.8345037	1.971919766	-0.291774215	0.104480489	0.853047791	0.698159064	2.868253586	1.058794781	1.839794182	4.826264148	1.79707624	4.566867149	0.906042886	0.696713034	0.678197058	2.176105962	0.415006189	-0.816336061	1.092937508	3.585535263	1.208554501	4.688994725	1.885306894
dme-miR-281-1-_st2	B	MIMAT0000344	MI0000366	2.035610808	-0.172801465	0.793130085	-0.563159932	-0.962951151	0.893198893	-1.416589657	1.46122934	0.290330125	3.885662261	1.244761044	0.426969574	2.626230361	4.286462718	2.923001744	1.183572339	1.017566145	-1.877979624	2.87477607	-1.122671414	1.295712299	3.474133895	1.681773568	0.370784319	2.210494863	-0.484538976
dme-miR-281-2-_st1	B	MIMAT0000349	MI0000370	1.865810824	-0.901250189	2.095692511	2.359320679	0.049607599	1.819813749	2.90736263	1.633376073	1.702403161	0.967654653	1.726597792	-0.145420895	1.187283326	1.79707624	1.528518138	0.289717516	1.796994351	1.159401447	1.288821342	0.900884476	0.101356074	0.772592448	0.103182037	2.323635745	-0.860486419	1.635508673
dme-miR-281-2-_st2	A	MIMAT0000349	MI0000370	1.470777149	0.105829642	1.66678317	-0.104125103	2.217504879	1.819813749	0.741941914	0.138520534	1.562106063	-0.474889755	1.417728677	1.839794182	2.049301124	0.783377874	-0.428850244	3.810189763	1.796994351	-0.109919512	1.784341023	3.009872802	1.668974847	1.862489172	0.553926284	2.323635745	2.646102191	0.268031529
dme-miR-303_st1	A	MIMAT0000388	MI0000409	3.305991052	2.73339654	2.720291551	2.665475547	2.939774394	2.889177757	2.689072132	2.792969246	2.843963336	2.504582941	3.044445308	3.900926403	3.375982385	3.286526257	2.807075411	2.492749757	3.268104109	1.746201512	2.493460638	3.009872802	2.767580792	2.869364941	5.268880675	5.364354506	4.17832641	4.317134114
dme-miR-303_st2	B	MIMAT0000388	MI0000409	1.678370387	1.617698574	0.441334896	1.981550579	1.68629424	0.893198893	1.30647891	0.853047791	1.955045734	2.285405565	0.650728035	1.839794182	2.18213314	1.344078216	1.692186971	2.206743031	1.796994351	0.927181	1.784341023	1.692804474	0.854293073	2.063440395	0.553926284	1.208554501	2.547879493	1.635508673
dme-miR-306-_st1	A	MIMAT0000394	MI0000414	-1.129774627	3.96728677	1.66678317	-1.571217771	1.162387791	-1.233515947	5.994890303	-0.546295248	1.562106063	1.56735168	-1.111911382	2.659761435	0.729104598	1.583266099	3.576137641	2.35606789	1.017566145	4.636783792	-0.658864948	-1.566314245	-1.614556687	-0.100000411	-0.533176563	2.42381316	5.599324765	1.764585036
dme-miR-306-_st2	B	MIMAT0000394	MI0000414	-3.561062506	-4.608385485	-4.074606562	-3.099974412	-4.270626691	5.015408129	4.461205086	-3.055323713	-4.954425083	-4.225507673	-4.434284974	-4.094012525	-2.110837764	-4.36676648	4.145998386	-3.633829142	-3.421522519	-4.46446377	-3.266487801	-3.5540498	-3.355270597	2.063440395	-3.054745901	-3.467876737	-0.659863913	-2.826927052
dme-miR-309_st1	B	MIMAT0000401	MI0000421	0.124118707	2.267482367	1.66678317	4.237941583	1.35111158	1.403572343	1.30647891	2.949844704	2.17595987	3.02214945	1.992263768	1.451011293	1.905312747	3.286526257	4.044951513	3.915481029	1.017566145	2.057833646	1.288821342	1.329881653	2.767580792	3.653887608	1.959418774	-0.077391477	0.791862759	0.268031529
dme-miR-309_st2	A	MIMAT0000401	MI0000421	1.678370387	4.010636651	0.441334896	1.30994304	2.217504879	1.819813749	1.764375883	1.27404362	3.580839786	4.585458964	1.417728677	2.160387528	0.729104598	5.120002119	1.982231058	2.944328504	2.49826321	4.501354125	2.757820016	2.258085514	2.24788211	3.814036546	2.759634717	2.323635745	2.547879493	2.628612325
dme-miR-310_st1	A	MIMAT0000402	MI0000422	0.712299975	2.267482367	3.345743545	1.674544801	1.68629424	2.441647182	2.90736263	2.19696247	4.837119157	1.735602364	4.892021692	1.839794182	1.905312747	5.120002119	2.447145358	5.590203758	3.268104109	-0.109919512	1.288821342	3.400369942	3.22269969	3.783375571	3.585535263	-0.862289646	2.908112931	0.268031529
dme-miR-310_st2	B	MIMAT0000402	MI0000422	2.331560058	1.617698574	2.438272551	1.674544801	1.35111158	2.159331472	2.132670391	2.421402446	2.17595987	2.504582941	1.417728677	1.839794182	2.419523471	2.161325097	0.728889796	5.712867835	4.051677771	1.746201512	1.784341023	1.99824979	5.504207343	2.155760452	3.834750159	-0.077391477	5.661681919	2.472222121
dme-miR-311_st1	A	MIMAT0000403	MI0000423	2.797615855	2.517541588	2.095692511	1.674544801	0.515673318	4.213607763	1.30647891	2.19696247	2.974094916	1.735602364	3.57465948	3.196096269	2.808725718	2.161325097	3.030703266	1.861180694	1.017566145	0.927181	2.493460638	0.415006189	1.832320669	0.602275861	1.357608211	2.323635745	0.791862759	3.80756779
dme-miR-311_st2	B	MIMAT0000403	MI0000423	1.678370387	1.972427135	1.118268896	1.981550579	1.68629424	2.159331472	1.764375883	0.853047791	2.843963336	1.383873796	0.650728035	2.659761435	1.187283326	1.79707624	1.692186971	2.734994211	2.001294586	0.927181	1.784341023	1.692804474	1.490586017	1.512596985	2.408704486	-0.077391477	4.664879975	2.104592834
dme-miR-312_st1	A	MIMAT0000404	MI0000424	1.470777149	1.972427135	1.66678317	1.674544801	1.35111158	0.302687366	1.30647891	1.46122934	5.07857369	2.868253586	2.911437633	2.429475015	4.93158044	0.783377874	0.25880155	1.434470193	1.796994351	3.079682051	2.176105962	1.329881653	1.295712299	3.873496816	1.357608211	1.208554501	4.339083386	0.657873079
dme-miR-312_st2	B	MIMAT0000404	MI0000424	0.987456441	1.972427135	1.118268896	2.242690312	2.431348808	2.68149198	2.434937852	2.07214427	2.460416393	1.383873796	1.992263768	1.839794182	3.315769397	0.14390112	1.158085291	2.492749757	1.308302115	3.582431758	1.288821342	2.48242414	1.668974847	2.405357536	2.408704486	5.716314421	2.908112931	1.022950395
dme-miR-313_st1	B	MIMAT0000405	MI0000425	-0.441143843	1.617698574	1.66678317	3.500031553	0.959212423	1.403572343	2.689072132	0.853047791	1.411397778	1.383873796	1.058794781	1.839794182	5.39662963	1.344078216	0.49669995	0.289717516	2.001294586	0.927181	2.493460638	0.900884476	4.227372818	1.965845498	3.585535263	3.34650976	3.602346048	2.628612325
dme-miR-313_st2	A	MIMAT0000405	MI0000425	1.240816256	2.922734207	0.441334896	2.242690312	1.68629424	0.893198893	0.104480489	1.633376073	1.702403161	1.383873796	1.992263768	0.426969574	1.905312747	1.344078216	1.158085291	1.434470193	0.696713034	1.373004042	0.668957692	1.329881653	2.476601111	2.552568064	1.959418774	2.323635745	0.791862759	6.120417595
dme-miR-317_st1	A	MIMAT0000409	MI0000429	2.190158108	0.671661413	2.095692511	1.10305643	0.049607599	1.403572343	0.104480489	0.853047791	3.093917985	2.504582941	-0.22040761	-0.662331107	-1.095580923	0.14390112	1.692186971	-0.328666399	1.308302115	3.914810991	0.668957692	1.329881653	-0.816336061	0.772592448	5.404547883	-0.077391477	2.330971186	-0.484538976
dme-miR-317_st2	B	MIMAT0000409	MI0000429	-0.922900672	0.938770285	0.793130085	0.394249738	-0.962951151	-1.233515947	-0.50319037	-0.330293361	-0.836890831	-0.00639201	-0.423720898	-0.145420895	-1.6792843	-0.987843233	2.496927075	-1.474239775	1.567286936	-0.592796454	-0.355555439	-1.692066655	9.969741767	0.427416212	0.980358935	2.691193719	0.038878537	1.635508673
dme-miR-31b_st1	A	MIMAT0000389	MI0000410	1.678370387	0.671661413	2.095692511	2.242690312	0.959212423	1.819813749	2.689072132	0.853047791	1.411397778	0.967654653	1.417728677	0.978129555	4.426220704	3.437636863	1.350770353	0.906042886	2.001294586	1.746201512	2.176105962	1.99824979	2.366293841	0.936548055	2.593983423	2.323635745	1.620414631	3.738195027
dme-miR-31b_st2	B	MIMAT0000389	MI0000410	0.421131046	1.972427135	3.345743545	1.674544801	2.788167166	0.302687366	0.741941914	0.621779376	1.562106063	4.112152153	1.417728677	0.978129555	2.305150436	1.79707624	1.982231058	1.434470193	0.696713034	1.746201512	1.288821342	1.329881653	1.982234277	0.772592448	0.553926284	1.553436133	1.787032106	2.900822857
dps-bantam_st1	B	MIMAT0001197	MI0001287	1.678370387	2.267482367	1.118268896	1.30994304	0.515673318	0.893198893	3.098225386	1.633376073	1.076493131	1.383873796	1.992263768	2.429475015	1.905312747	1.79707624	1.158085291	1.434470193	0.696713034	2.321526855	1.288821342	1.99824979	1.295712299	1.380964201	0.980358935	2.102727363	-1.044350688	0.268031529
dps-bantam_st2	A	MIMAT0001197	MI0001287	1.678370387	0.671661413	1.118268896	0.879717433	1.68629424	1.997847475	1.764375883	1.27404362	2.701708384	3.712478163	1.992263768	0.978129555	1.187283326	1.79707624	1.528518138	0.906042886	1.796994351	0.927181	1.288821342	0.415006189	1.295712299	1.636398989	1.681773568	2.988179017	1.239890282	0.268031529
dps-miR-100_st1	A	MIMAT0001228	MI0001322	7.24080357	6.444092333	1.66678317	5.15933046	3.873929067	6.649742798	6.135132044	5.431344344	2.774481719	6.219289365	6.285585568	2.429475015	7.521246128	4.762365705	2.447145358	8.13038212	5.209105376	7.275183187	4.45309291	3.009872802	3.012214729	4.696965157	11.75656972	7.773717465	10.18478458	9.062456908
dps-miR-100_st2	B	MIMAT0001228	MI0001322	6.155064869	5.888573673	5.719441372	5.258124668	5.163522435	7.034804057	4.425325615	2.708059516	3.035196816	6.757464351	7.320306377	2.160387528	6.731132785	5.120002119	2.807075411	7.755220119	3.179352136	6.528701779	2.983393362	3.151678325	4.702142049	3.224899112	11.33757258	7.385502962	9.799895406	9.187394184
dps-miR-11_st1	B	MIMAT0001215	MI0001308	0.987456441	2.517541588	1.118268896	1.674544801	0.959212423	0.893198893	1.764375883	1.071174998	0.084007046	0.967654653	1.058794781	0.426969574	2.526261457	-0.472170239	-0.20938135	1.434470193	1.308302115	0.927181	0.668957692	2.258085514	3.286757053	0.073690299	-0.331817719	0.810484327	0.038878537	1.34945181
dps-miR-11_st2	A	MIMAT0001215	MI0001308	0.712299975	3.091069679	1.118268896	2.46808841	0.959212423	1.819813749	2.689072132	2.421402446	0.698159064	2.697069933	1.992263768	2.160387528	3.118978983	1.344078216	2.111175879	3.439617443	1.567286936	1.373004042	1.288821342	1.329881653	5.234252725	1.965845498	1.681773568	0.810484327	0.546255247	1.635508673
dps-miR-13a_st1	A	MIMAT0001217	MI0001310	2.331560058	0.671661413	1.118268896	2.665475547	-0.394826657	0.893198893	1.30647891	0.853047791	1.411397778	1.735602364	1.058794781	4.677804878	1.905312747	0.783377874	1.158085291	2.944328504	1.796994351	1.746201512	2.176105962	1.329881653	-0.149118085	1.636398989	2.759634717	1.848711205	3.651903133	0.657873079
dps-miR-13a_st2	B	MIMAT0001217	MI0001310	2.331560058	1.186424904	1.66678317	2.46808841	0.515673318	0.893198893	1.30647891	2.19696247	0.698159064	1.383873796	1.058794781	1.839794182	2.18213314	-0.472170239	1.842989027	2.944328504	3.351863062	1.746201512	2.176105962	1.329881653	8.982278426	3.312708469	3.170173575	2.323635745	4.308322461	0.657873079
dps-miR-263a_st1	A	MIMAT0001235	MI0001329	7.560327889	4.786495942	5.464892906	3.699069676	7.846118279	7.604441052	7.234554044	4.371196438	7.793484061	7.355631892	6.711254628	8.22318431	6.713492566	7.940059609	7.189955329	7.400856013	8.06827798	7.394955742	3.353145243	6.995456081	6.873934994	7.798129421	3.673392061	4.523507822	3.497928936	3.738195027
dps-miR-263a_st2	B	MIMAT0001235	MI0001329	5.852173788	2.517541588	1.118268896	5.193017535	7.622515801	5.285100882	6.653504814	3.650903179	7.105581679	3.289513028	6.700978263	6.456117677	5.869666302	5.980944419	7.169999161	7.391698068	7.21524168	3.871701053	3.777217021	6.78945044	6.064157386	6.264145274	1.357608211	3.236343266	3.958589559	0.657873079
dps-miR-263b_st1	B	MIMAT0001236	MI0001330	3.627659086	5.934560324	1.66678317	2.569884635	4.152995837	5.736543803	4.496218988	4.930144887	5.206202329	4.245690898	4.094575194	4.973608883	4.482690004	6.029990461	4.792014092	7.46338395	4.000203928	3.997392984	4.733154943	4.427960179	6.971220627	3.395618592	4.449086063	-0.077391477	0.546255247	1.885306894
dps-miR-263b_st2	A	MIMAT0001236	MI0001330	4.114897979	5.911750073	3.906218792	4.898604969	6.138150253	5.462951726	6.743931293	2.708059516	6.113401805	4.040492073	4.094575194	5.017525578	5.010641806	4.364769162	4.178180908	5.308372762	4.848986449	3.582431758	4.373731235	3.613265352	4.794410693	4.521347205	5.324684785	3.449062202	3.997589225	5.535835263
dps-miR-274_st1	A	MIMAT0001237	MI0001331	3.984987245	4.010636651	4.018275186	3.269926705	3.948855107	4.896634699	4.749510766	3.906513915	3.580839786	3.516094346	3.482707054	3.804503948	3.69335481	4.509751973	3.45088253	4.424729733	4.051677771	3.871701053	3.648969798	3.281211737	4.4131736	3.844068654	4.233397195	4.659425128	4.276896451	4.578735606
dps-miR-274_st2	B	MIMAT0001237	MI0001331	2.693481019	2.267482367	1.66678317	2.840586463	2.217504879	0.302687366	0.104480489	1.46122934	0.496395693	0.492226234	1.992263768	1.839794182	2.720172614	2.161325097	-0.20938135	1.434470193	0.008584187	2.321526855	1.288821342	1.329881653	2.676501536	1.380964201	0.980358935	3.34650976	2.210494863	2.104592834
dps-miR-276b_st1	A	MIMAT0001240	MI0001334	0.124118707	1.972427135	2.095692511	1.30994304	0.959212423	2.159331472	1.764375883	2.949844704	3.495421404	0.967654653	1.058794781	1.451011293	-0.719070958	0.783377874	1.842989027	1.861180694	2.001294586	2.057833646	3.508455931	1.692804474	1.083490901	0.936548055	2.408704486	1.208554501	6.179274952	1.34945181
dps-miR-276b_st2	B	MIMAT0001240	MI0001334	0.712299975	1.617698574	1.66678317	1.981550579	2.939774394	2.159331472	0.104480489	1.27404362	1.076493131	1.383873796	2.425062613	-0.145420895	0.729104598	0.783377874	2.885330946	0.906042886	1.567286936	0.417159443	1.288821342	1.329881653	3.22269969	-0.430255181	2.593983423	-0.077391477	1.239890282	2.628612325
dps-miR-280_st1	B	MIMAT0001244	MI0001338	2.035610808	1.617698574	1.66678317	2.665475547	1.68629424	1.160567404	1.30647891	0.381588943	2.701708384	2.032275592	1.992263768	0.978129555	2.18213314	1.344078216	1.692186971	0.906042886	2.184084852	4.443432006	2.176105962	2.258085514	1.982234277	1.636398989	1.357608211	4.702039309	1.620414631	0.657873079
dps-miR-280_st2	A	MIMAT0001244	MI0001338	2.035610808	2.73339654	1.66678317	1.674544801	5.255421695	2.159331472	2.689072132	2.421402446	1.702403161	2.032275592	2.425062613	2.160387528	2.626230361	2.460527206	1.692186971	2.206743031	2.49826321	1.373004042	2.176105962	1.99824979	1.668974847	2.925573705	1.959418774	3.635002365	1.0240785	1.022950395
dps-miR-281_st1	B	MIMAT0001245	MI0001340	2.035610808	2.73339654	0.441334896	1.981550579	1.35111158	1.819813749	1.30647891	3.451883184	0.698159064	2.285405565	1.726597792	1.839794182	2.97178607	0.783377874	1.528518138	2.734994211	1.308302115	1.746201512	2.176105962	3.281211737	5.183918145	1.636398989	1.357608211	5.630519377	3.060701024	2.104592834
dps-miR-281_st2	A	MIMAT0001245	MI0001340	1.678370387	1.186424904	1.118268896	0.879717433	1.68629424	2.159331472	2.434937852	2.421402446	2.37103615	1.383873796	1.992263768	1.839794182	3.489529804	-0.987843233	2.637481626	1.861180694	1.308302115	2.746635087	1.288821342	0.900884476	1.982234277	2.063440395	-0.331817719	3.34650976	1.239890282	1.885306894
dps-miR-282_st1	A	MIMAT0001246	MI0001341	0.712299975	1.972427135	1.66678317	2.242690312	0.959212423	2.441647182	3.419580832	2.792969246	0.290330125	2.032275592	1.417728677	0.978129555	3.69335481	1.79707624	1.692186971	2.206743031	2.348790109	0.417159443	1.784341023	2.85335829	1.490586017	1.752852757	0.980358935	3.876092327	2.646102191	0.268031529
dps-miR-282_st2	B	MIMAT0001246	MI0001341	0.987456441	1.972427135	0.441334896	0.394249738	0.049607599	2.441647182	1.30647891	1.071174998	0.892279792	0.967654653	0.212293976	0.426969574	0.966196883	4.115939706	0.728889796	0.289717516	0.008584187	1.746201512	1.784341023	-0.086158908	1.295712299	1.380964201	0.980358935	1.848711205	1.239890282	-0.484538976
dps-miR-284_st1	B	MIMAT0001248	MI0001343	2.035610808	1.186424904	1.118268896	0.879717433	2.217504879	1.403572343	-0.50319037	-0.1007178	1.411397778	0.967654653	1.417728677	0.978129555	3.253013446	1.79707624	0.950377581	1.861180694	2.001294586	0.927181	2.176105962	1.329881653	1.083490901	0.250349664	4.879489091	-0.495309524	10.70639486	-0.484538976
dps-miR-284_st2	A	MIMAT0001248	MI0001343	1.678370387	1.972427135	1.118268896	1.30994304	1.35111158	2.441647182	1.764375883	1.937466719	1.955045734	3.516094346	1.417728677	0.426969574	2.18213314	1.344078216	1.350770353	0.289717516	1.308302115	2.057833646	2.757820016	1.692804474	3.012214729	2.063440395	1.681773568	0.810484327	1.0240785	0.657873079
dps-miR-285_st1	A	MIMAT0001249	MI0001344	2.986763442	1.617698574	2.438272551	5.670678964	0.959212423	4.794058345	5.318581333	1.937466719	2.545039138	2.032275592	3.661207366	2.160387528	2.18213314	1.344078216	0.950377581	6.472466211	1.017566145	4.11311348	2.176105962	5.979176151	4.227372818	0.250349664	6.155060816	1.848711205	5.318896879	5.832577876
dps-miR-285_st2	B	MIMAT0001249	MI0001344	3.891475637	4.786495942	2.720291551	1.674544801	2.788167166	2.441647182	4.563809513	3.091999487	2.37103615	3.289513028	2.604622119	3.037527583	2.18213314	4.022555112	2.230979306	3.573780463	1.308302115	4.11311348	1.784341023	5.939824605	5.43413577	3.474133895	6.408659142	1.208554501	3.131568479	4.166247413
dps-miR-286_st1	B	MIMAT0001250	MI0001345	0.987456441	3.922610402	1.66678317	1.10305643	1.971919766	-0.810033372	1.30647891	2.421402446	-0.11848432	1.735602364	0.650728035	0.978129555	2.626230361	1.344078216	1.528518138	0.289717516	2.184084852	1.568172934	1.288821342	0.415006189	1.490586017	1.092937508	0.553926284	2.323635745	0.546255247	-0.484538976
dps-miR-286_st2	A	MIMAT0001250	MI0001345	1.865810824	1.186424904	1.66678317	1.674544801	1.68629424	-0.291774215	2.132670391	1.791665242	1.562106063	0.967654653	0.650728035	0.978129555	1.748666479	0.14390112	0.25880155	2.734994211	0.696713034	0.927181	1.288821342	1.329881653	0.854293073	0.772592448	-1.057108861	6.082251171	3.26397171	-0.121132013
dps-miR-287_st1	A	MIMAT0001251	MI0001346	2.331560058	1.617698574	2.438272551	2.665475547	1.68629424	1.819813749	2.132670391	1.27404362	1.411397778	2.032275592	1.992263768	2.659761435	1.187283326	1.79707624	1.528518138	0.906042886	2.984323356	0.927181	0.668957692	1.329881653	1.668974847	1.636398989	1.681773568	1.848711205	-0.208001609	0.657873079
dps-miR-287_st2	B	MIMAT0001251	MI0001346	1.678370387	1.186424904	1.66678317	2.242690312	3.320248931	1.403572343	0.741941914	2.421402446	1.411397778	1.383873796	1.726597792	1.839794182	2.18213314	1.79707624	1.692186971	0.906042886	1.308302115	1.746201512	1.784341023	1.329881653	1.295712299	1.380964201	0.980358935	2.988179017	2.330971186	1.022950395
dps-miR-288_st1	B	MIMAT0001252	MI0001347	3.79157239	2.267482367	3.164705124	3.139978558	3.428193123	3.234842397	3.267552084	3.091999487	3.404756404	2.285405565	2.425062613	3.900926403	1.905312747	3.286526257	2.447145358	3.573780463	2.184084852	3.079682051	2.757820016	2.85335829	2.24788211	2.552568064	4.174076016	2.323635745	2.908112931	2.900822857
dps-miR-288_st2	A	MIMAT0001252	MI0001347	1.240816256	0.105829642	1.66678317	1.30994304	0.515673318	1.403572343	2.689072132	2.421402446	1.076493131	1.383873796	1.417728677	1.839794182	0.729104598	0.783377874	0.728889796	0.906042886	2.184084852	2.922266658	1.288821342	1.329881653	7.762885383	2.811004064	1.959418774	2.518080769	1.0240785	0.657873079
dps-miR-289_st1	A	MIMAT0001253	MI0001348	12.95269425	12.71140729	13.0766591	12.26277312	12.49067196	12.9473012	12.97798765	12.33334145	12.1016054	12.36149495	12.34983545	12.39037153	12.4939335	12.65376899	12.20003343	12.80849852	12.88978371	12.19315016	12.73156901	12.59604296	12.21934067	12.38887576	12.04390459	10.9208099	12.15998071	12.51785193
dps-miR-289_st2	B	MIMAT0001253	MI0001348	12.89514767	12.55176092	12.78822478	12.23268576	12.4521046	12.77274034	12.85993196	12.23150447	11.92142974	12.40180058	12.29835637	12.57208835	12.35148895	12.61107667	12.04307289	12.72299712	12.85981003	12.23815954	12.75237545	12.39330888	12.13717212	12.44215075	11.99094224	10.71854377	11.72275563	12.28334765
dps-miR-2b_st1	A	MIMAT0001201	MI0001292	2.190158108	2.517541588	2.720291551	2.569884635	2.431348808	-0.291774215	1.30647891	1.27404362	2.17595987	5.227412572	2.425062613	4.833247474	1.187283326	5.207813515	4.986824382	1.434470193	3.891468794	2.836972161	1.784341023	2.258085514	1.490586017	3.312708469	1.959418774	1.848711205	3.746268042	3.331685896
dps-miR-2b_st2	B	MIMAT0001201	MI0001293	3.073162354	1.972427135	1.66678317	1.10305643	3.077598653	4.683659077	1.30647891	1.633376073	-0.11848432	3.02214945	2.222770433	3.339443088	-1.6792843	2.460527206	5.891660128	1.434470193	2.49826321	-0.359656652	-0.023927204	4.181252519	2.57973703	2.063440395	1.959418774	5.004162635	1.787032106	3.235029078
dps-miR-2c_st1	B	MIMAT0001202	MI0001294	0.712299975	-0.679532255	-0.59211865	-1.812107637	-1.768064658	0.893198893	2.132670391	2.873424528	-1.607952294	-1.762836148	0.860248948	-1.740660209	1.905312747	0.783377874	-0.320750262	-1.087990451	-0.900884332	-1.003436886	-0.355555439	-1.122671414	-0.610728248	-0.867071747	0.103182037	6.451068231	-0.44201933	4.364139792
dps-miR-2c_st2	A	MIMAT0001202	MI0001294	0.987456441	1.186424904	3.164705124	1.674544801	3.077598653	1.403572343	2.132670391	0.621779376	0.892279792	0.967654653	3.044445308	0.426969574	2.526261457	0.14390112	0.728889796	0.906042886	2.184084852	2.057833646	-0.023927204	2.258085514	0.357162163	0.073690299	0.103182037	1.848711205	2.210494863	1.34945181
dps-miR-304_st1	A	MIMAT0001254	MI0001349	2.035610808	1.617698574	2.438272551	1.30994304	1.971919766	1.403572343	1.30647891	1.27404362	2.701708384	3.02214945	1.726597792	0.978129555	1.577758664	1.79707624	1.692186971	0.906042886	1.308302115	2.548385597	2.983393362	1.692804474	4.922647317	1.380964201	0.980358935	0.370784319	2.080563924	1.34945181
dps-miR-304_st2	B	MIMAT0001254	MI0001349	2.986763442	2.267482367	2.720291551	0.879717433	1.971919766	2.889177757	2.689072132	1.27404362	2.545039138	1.735602364	1.992263768	2.429475015	3.118978983	2.460527206	1.982231058	4.1057109	2.760387043	2.548385597	1.784341023	3.009872802	2.476601111	2.405357536	4.636836011	2.691193719	2.986331043	2.770734518
dps-miR-306_st1	A	MIMAT0001256	MI0001351	1.678370387	0.105829642	2.095692511	1.30994304	1.68629424	2.441647182	1.764375883	1.27404362	1.076493131	2.697069933	2.425062613	0.978129555	1.577758664	2.161325097	3.225423167	2.492749757	1.567286936	1.746201512	1.784341023	1.99824979	2.120280164	1.965845498	1.959418774	3.236343266	5.349518895	1.885306894
dps-miR-306_st2	B	MIMAT0001256	MI0001351	1.678370387	2.922734207	2.095692511	0.879717433	1.68629424	1.403572343	0.741941914	0.853047791	1.702403161	2.504582941	0.650728035	2.659761435	0.729104598	1.344078216	1.350770353	2.944328504	1.017566145	0.927181	2.176105962	0.900884476	1.083490901	1.752852757	1.681773568	-0.077391477	2.080563924	1.885306894
dps-miR-308_st1	A	MIMAT0001258	MI0001353	0.712299975	1.617698574	2.095692511	1.981550579	1.35111158	0.893198893	0.741941914	2.19696247	2.545039138	1.383873796	1.417728677	2.659761435	0.729104598	0.14390112	1.350770353	2.206743031	1.308302115	1.746201512	1.784341023	0.900884476	2.24788211	1.092937508	1.681773568	1.553436133	2.080563924	1.635508673
dps-miR-308_st2	B	MIMAT0001258	MI0001353	2.986763442	1.972427135	2.720291551	2.840586463	2.431348808	3.51534011	3.907158204	2.792969246	3.738103096	2.032275592	1.417728677	3.196096269	3.489529804	2.712346789	1.528518138	3.439617443	3.179352136	4.036995637	2.757820016	4.04020346	3.621992289	1.092937508	2.199189265	2.691193719	2.210494863	1.885306894
dps-miR-309_st1	B	MIMAT0001259	MI0001354	1.240816256	0.105829642	2.095692511	1.30994304	1.35111158	1.403572343	1.764375883	-0.1007178	2.17595987	0.967654653	3.82035757	1.451011293	1.187283326	3.118322066	0.49669995	0.289717516	2.634832245	1.373004042	1.784341023	1.329881653	1.083490901	1.512596985	2.408704486	0.810484327	1.620414631	0.657873079
dps-miR-309_st2	A	MIMAT0001259	MI0001354	2.797615855	1.186424904	1.66678317	4.419229279	2.431348808	0.893198893	1.30647891	0.853047791	0.698159064	0.967654653	1.726597792	3.196096269	0.729104598	2.712346789	1.528518138	2.206743031	0.696713034	2.057833646	2.493460638	1.329881653	3.286757053	3.131597642	2.909177159	2.323635745	2.210494863	1.885306894
dps-miR-314_st1	A	MIMAT0001260	MI0001355	1.240816256	0.105829642	1.66678317	1.674544801	1.35111158	0.302687366	1.30647891	0.853047791	0.290330125	0.492226234	1.417728677	1.839794182	0.729104598	0.14390112	1.350770353	1.861180694	2.348790109	1.373004042	1.784341023	1.329881653	2.57973703	0.602275861	1.357608211	-0.077391477	1.620414631	1.885306894
dps-miR-314_st2	B	MIMAT0001260	MI0001355	1.865810824	2.517541588	2.438272551	0.879717433	1.35111158	1.819813749	0.741941914	1.071174998	1.562106063	2.032275592	1.058794781	0.426969574	2.526261457	1.79707624	2.111175879	2.206743031	1.796994351	-0.109919512	1.288821342	0.900884476	1.295712299	2.243254072	2.199189265	1.208554501	0.791862759	3.020657791
dps-miR-316_st1	A	MIMAT0001262	MI0001357	0.124118707	2.267482367	2.958725407	0.394249738	1.971919766	0.893198893	0.741941914	2.421402446	1.955045734	0.967654653	1.726597792	0.978129555	0.729104598	2.460527206	2.545190248	1.861180694	1.017566145	6.760450018	2.493460638	3.510653155	0.610525362	1.241131665	1.681773568	-0.077391477	2.080563924	3.331685896
dps-miR-316_st2	B	MIMAT0001262	MI0001357	1.678370387	0.105829642	2.095692511	0.879717433	1.68629424	2.159331472	3.267552084	1.27404362	0.698159064	2.697069933	1.992263768	1.451011293	1.905312747	0.783377874	0.950377581	1.434470193	2.348790109	-0.109919512	1.784341023	0.900884476	1.083490901	1.241131665	0.980358935	0.370784319	2.210494863	0.657873079
dps-miR-317_st1	A	MIMAT0001263	MI0001358	1.470777149	1.186424904	-0.270034219	3.269926705	2.217504879	3.51534011	1.764375883	1.791665242	0.496395693	2.032275592	1.417728677	4.157026068	2.049301124	2.161325097	0.49669995	3.573780463	1.796994351	2.548385597	0.668957692	1.329881653	2.676501536	1.092937508	0.980358935	0.370784319	1.0240785	0.657873079
dps-miR-317_st2	B	MIMAT0001263	MI0001358	2.190158108	1.972427135	3.652522003	3.206365599	0.515673318	4.50048797	1.30647891	1.27404362	-0.836890831	0.492226234	-0.22040761	2.429475015	2.97178607	1.79707624	0.021407925	-0.328666399	0.696713034	-0.807355119	2.176105962	0.415006189	-1.177321956	0.427416212	1.357608211	0.810484327	1.620414631	1.34945181
dps-miR-318_st1	B	MIMAT0001264	MI0001359	2.58183342	1.972427135	2.438272551	0.879717433	1.68629424	1.403572343	3.267552084	2.792969246	1.702403161	1.383873796	2.425062613	1.839794182	1.187283326	2.161325097	1.528518138	0.906042886	1.308302115	2.321526855	3.895139168	2.85335829	3.621992289	2.405357536	2.759634717	2.846891664	3.131568479	4.618092705
dps-miR-318_st2	A	MIMAT0001264	MI0001359	0.712299975	1.617698574	2.438272551	0.879717433	1.35111158	0.302687366	2.132670391	1.633376073	0.698159064	1.735602364	1.058794781	2.160387528	1.577758664	1.344078216	1.528518138	1.861180694	1.308302115	1.373004042	0.668957692	2.678951367	0.854293073	1.380964201	0.103182037	0.370784319	1.787032106	2.104592834
dps-miR-31a_st1	A	MIMAT0001220	MI0001314	2.190158108	3.242435096	5.250992618	0.394249738	2.217504879	-0.291774215	1.764375883	1.071174998	7.67330802	1.383873796	1.417728677	2.860300196	10.15817972	1.344078216	2.111175879	1.861180694	3.179352136	2.057833646	-0.658864948	2.85335829	3.012214729	4.404771015	7.012230411	4.373528431	10.39314181	6.575982436
dps-miR-31a_st2	B	MIMAT0001220	MI0001314	2.461614635	2.922734207	1.118268896	-0.34095391	0.959212423	0.302687366	0.741941914	3.221860643	5.984699838	-0.00639201	0.212293976	4.374754892	9.05502248	1.344078216	2.34266912	0.289717516	1.796994351	1.159401447	3.648969798	0.900884476	-0.387807358	-0.58416726	7.371696828	6.016110066	7.568899201	5.472709136
dps-miR-33_st1	B	MIMAT0001222	MI0001316	3.073162354	4.511610668	3.507087769	0.641977094	3.320248931	2.159331472	4.007345784	0.853047791	3.093917985	3.617560571	5.524779009	5.583075674	5.241289392	5.074012436	0.728889796	5.798479139	1.796994351	1.908823667	5.646550186	0.415006189	3.571142635	2.243254072	3.285406999	1.848711205	5.744692436	4.992393411
dps-miR-33_st2	A	MIMAT0001222	MI0001316	3.376163548	4.246715051	1.118268896	0.879717433	3.077598653	4.36411752	1.764375883	0.621779376	2.774481719	3.965128312	2.425062613	4.440640032	2.049301124	0.14390112	0.25880155	2.206743031	3.179352136	0.417159443	1.288821342	2.258085514	1.668974847	-0.268526446	1.357608211	0.370784319	2.080563924	3.997897535
dps-miR-34_st1	A	MIMAT0001223	MI0001317	5.056831178	4.010636651	5.155704891	1.981550579	2.619932039	4.564150727	5.53651712	2.07214427	4.412759669	5.571768797	2.911437633	5.362275268	5.880242673	6.811345208	3.551923112	3.128250752	1.796994351	3.781472439	2.757820016	5.097417464	2.853564766	2.552568064	4.592127568	2.102727363	3.602346048	1.022950395
dps-miR-34_st2	B	MIMAT0001223	MI0001317	6.527594219	2.517541588	5.615789166	0.641977094	0.049607599	-0.291774215	5.39493745	1.937466719	1.702403161	-0.00639201	0.650728035	-0.145420895	4.911121265	3.437636863	3.859237417	4.907517125	1.796994351	3.827281796	2.176105962	4.946918188	1.832320669	2.925573705	3.834750159	1.848711205	3.958589559	1.635508673
dps-miR-3_st1	A	MIMAT0001203	MI0001295	1.470777149	1.186424904	1.118268896	0.641977094	1.68629424	4.739910123	2.132670391	0.853047791	0.290330125	3.161792197	2.222770433	0.978129555	3.954197108	2.161325097	1.158085291	-0.328666399	1.308302115	3.528157751	1.288821342	4.181252519	0.101356074	1.862489172	0.553926284	3.876092327	0.038878537	4.166247413
dps-miR-3_st2	B	MIMAT0001203	MI0001295	2.693481019	1.186424904	3.652522003	-0.34095391	1.35111158	0.302687366	2.434937852	1.27404362	1.076493131	-0.00639201	1.726597792	-0.662331107	1.905312747	2.460527206	2.545190248	1.434470193	1.796994351	1.159401447	1.784341023	0.900884476	0.610525362	1.636398989	2.199189265	2.102727363	3.131568479	3.235029078
dps-miR-4_st1	A	MIMAT0001204	MI0001296	2.035610808	1.972427135	3.164705124	2.665475547	3.794956495	2.159331472	2.689072132	1.937466719	1.702403161	1.383873796	2.222770433	2.659761435	0.729104598	0.783377874	1.692186971	1.861180694	0.696713034	3.582431758	0.668957692	2.85335829	3.012214729	2.063440395	1.357608211	0.810484327	1.787032106	1.885306894
dps-miR-4_st2	B	MIMAT0001204	MI0001296	0.712299975	2.267482367	1.118268896	1.674544801	0.959212423	1.819813749	1.764375883	2.19696247	1.955045734	3.289513028	1.058794781	1.839794182	0.729104598	0.783377874	1.528518138	2.492749757	0.008584187	1.373004042	2.176105962	1.692804474	-0.149118085	2.687168317	1.959418774	1.553436133	1.239890282	1.34945181
dps-miR-5_st1	A	MIMAT0001207	MI0001298	2.035610808	1.617698574	0.441334896	1.30994304	0.959212423	1.819813749	1.764375883	1.27404362	1.076493131	1.735602364	1.992263768	1.839794182	0.224263413	0.783377874	0.950377581	2.734994211	0.696713034	2.057833646	2.493460638	0.900884476	2.676501536	1.092937508	0.103182037	2.691193719	2.825650814	1.635508673
dps-miR-5_st2	B	MIMAT0001207	MI0001298	2.035610808	1.972427135	2.095692511	1.674544801	2.217504879	3.234842397	0.741941914	0.853047791	1.411397778	1.383873796	1.058794781	1.839794182	1.577758664	2.161325097	0.728889796	1.434470193	1.567286936	2.057833646	3.508455931	0.900884476	1.832320669	2.480670368	0.980358935	1.553436133	-0.659863913	1.885306894
dps-miR-6_st1	A	MIMAT0001208	MI0001301	1.678370387	1.186424904	2.095692511	3.500031553	0.049607599	2.159331472	1.764375883	1.937466719	1.702403161	2.285405565	1.726597792	1.451011293	2.626230361	1.344078216	1.350770353	0.906042886	1.308302115	1.746201512	1.288821342	1.329881653	-0.149118085	1.636398989	0.553926284	1.208554501	7.305278139	-0.121132013
dps-miR-6_st2	B	MIMAT0001208	MI0001301	2.797615855	5.216546202	2.720291551	2.665475547	3.948855107	2.441647182	2.90736263	2.949844704	3.093917985	2.868253586	3.044445308	3.037527583	2.626230361	3.118322066	2.447145358	2.734994211	4.906251642	3.471810058	3.353145243	3.151678325	9.569564353	2.552568064	1.959418774	2.102727363	2.080563924	3.507940503
dps-miR-87_st1	A	MIMAT0001225	MI0001319	2.58183342	3.50558783	4.553698478	3.500031553	3.622973789	3.953913944	4.806474106	3.091999487	4.00957228	2.697069933	3.166658351	5.362275268	3.872308526	3.574734437	2.447145358	3.292063522	2.634832245	3.352232396	4.004256181	5.097417464	12.81562441	3.269450958	4.047651326	2.518080769	3.791267716	2.298740283
dps-miR-87_st2	B	MIMAT0001225	MI0001319	1.240816256	2.517541588	2.438272551	1.30994304	2.431348808	2.441647182	2.434937852	1.27404362	1.702403161	0.967654653	2.222770433	2.429475015	1.905312747	2.460527206	1.692186971	2.492749757	0.696713034	2.057833646	4.59987515	2.48242414	4.441954978	3.687346232	5.021255767	3.635002365	3.602346048	2.770734518
dps-miR-92a_st1	B	MIMAT0001226	MI0001320	11.1041022	11.43050259	12.16336062	11.80170287	12.42656413	11.61966866	12.54712419	12.13563121	13.16959754	11.10030751	12.40706834	13.61675196	12.11159934	13.32382772	12.46505677	13.05592723	13.32497761	12.81533595	12.40323768	12.11324681	12.67601047	12.08223474	11.77548391	9.581723993	10.81367835	11.05710934
dps-miR-92a_st2	A	MIMAT0001226	MI0001320	10.74082844	11.1745446	12.08380817	11.84527147	12.41715399	11.31327143	12.38940372	11.7366944	13.00061857	10.58290826	12.14627879	13.45511411	11.87882827	13.11860705	12.26750308	12.92089497	13.11396501	12.59353279	12.09886701	11.61769597	12.81484853	12.01848224	11.66131401	9.318178269	12.10462366	11.01546698
dps-miR-92b_st1	A	MIMAT0001227	MI0001321	9.805329881	10.15293698	10.88728517	10.35287527	11.36798228	9.774069878	11.32760086	10.53244063	12.09634553	9.717412138	11.17449202	12.66294571	10.51672318	11.94486584	10.86614025	12.1040367	12.14447785	11.4299228	11.14401785	10.21589847	11.27409638	10.22742155	9.897872445	6.890174824	11.44416495	9.125422102
dps-miR-92b_st2	B	MIMAT0001227	MI0001321	9.17428684	9.735546861	9.610657452	9.034072267	10.71713495	9.161034206	10.72724217	9.675471337	11.59484069	8.806193534	10.5697447	11.35766452	10.11907091	11.2708168	10.11513709	11.11121035	10.97096873	10.64181419	10.14256824	9.444732851	10.64665541	9.602618899	9.837953103	7.778714266	13.28441472	8.13052602
dps-miR-9b_st1	A	MIMAT0001212	MI0001305	1.240816256	1.617698574	2.438272551	2.46808841	1.68629424	1.403572343	1.764375883	1.937466719	1.411397778	0.967654653	0.650728035	1.451011293	0.729104598	1.79707624	1.158085291	1.434470193	0.696713034	1.373004042	0.668957692	2.258085514	1.295712299	1.380964201	1.959418774	1.553436133	4.143928123	1.635508673
dps-miR-9b_st2	B	MIMAT0001212	MI0001305	2.58183342	-0.436243699	1.66678317	2.242690312	1.35111158	-0.291774215	0.741941914	2.421402446	1.955045734	1.383873796	1.417728677	3.037527583	1.187283326	1.344078216	1.842989027	0.289717516	1.308302115	2.548385597	1.784341023	1.329881653	1.982234277	0.772592448	1.357608211	1.848711205	1.0240785	2.298740283
dps-miR-iab-4-3p_st1	B	MIMAT0001206	MI0001297	0.712299975	1.972427135	1.66678317	0.394249738	0.515673318	0.893198893	1.764375883	1.27404362	1.076493131	1.383873796	1.417728677	0.978129555	1.187283326	2.460527206	0.728889796	7.740867097	2.001294586	0.927181	2.176105962	1.99824979	-0.387807358	1.965845498	1.357608211	3.635002365	2.646102191	1.885306894
dps-miR-iab-4-3p_st2	A	MIMAT0001206	MI0001297	4.234167608	4.246715051	4.553698478	3.602912617	3.428193123	4.045715722	4.86128129	3.341321842	3.661574218	4.112152153	3.893886214	4.233281904	3.872308526	3.815693587	3.098457443	4.855263075	4.000203928	4.185451256	4.28978191	4.181252519	4.12473977	3.548686594	3.756289768	4.145942241	2.330971186	4.317134114
dre-let-7j_st1	A	MIMAT0003015	MI0003343	6.80419191	7.560707347	5.383091415	5.492671834	7.46444127	6.892859827	7.851239261	6.371668135	7.520514324	5.321493977	6.972774493	7.485504911	7.2587744	7.959184906	5.297294458	8.936099935	6.645136485	4.662415335	6.619138762	5.358275471	6.995768166	7.923839176	8.671055068	6.191172153	7.460755501	7.348519831
dre-let-7j_st2	B	MIMAT0003015	MI0003343	6.144909717	7.83989178	6.731718863	5.320425433	6.455047827	5.462951726	6.342273989	7.095760198	8.203938805	6.344175164	6.989759197	6.094906552	6.469105928	7.791479102	4.41282713	8.291699485	2.760387043	6.486182655	5.541242804	1.692804474	5.671922492	7.101673233	7.733331754	4.523507822	6.891686211	6.264105628
dre-miR-10a_st1	A	MIMAT0001267	MI0001363	10.80230826	9.1274182	11.72166916	8.640765808	14.02124968	11.29162951	9.6990084	9.37581737	7.963886938	10.77926912	8.512182764	9.074273882	10.05980023	12.08386611	12.1465265	10.49986071	13.81924653	8.921134563	9.124546645	11.81212937	9.469696877	13.60611257	9.307501851	6.191172153	8.887401468	7.354372489
dre-miR-10a_st2	B	MIMAT0001267	MI0001363	10.62090023	9.326022847	11.70281169	8.952736966	14.02819472	10.69157306	9.06004475	8.774079397	7.665917186	10.7163776	8.23072918	8.542040672	10.11571684	11.91170636	11.89683274	10.0855409	13.79257578	9.334662343	8.254055312	11.33102537	9.639006415	13.12319841	9.935358427	3.236343266	8.042096403	8.216585567
dre-miR-10d_st1	B	MIMAT0001771	MI0001889	9.252059794	8.879508253	12.14872646	7.117102769	12.52458026	9.836802449	8.625053816	8.784821338	6.75248215	8.426409813	5.242744077	6.704994629	10.09315486	12.09579736	12.12686084	11.81878931	10.52109792	6.852598552	9.735051105	7.573056546	6.600667955	12.02034634	9.934236682	5.695338702	9.895816837	9.338252003
dre-miR-10d_st2	A	MIMAT0001771	MI0001889	7.874967996	7.97810319	11.40327904	3.699069676	11.97946205	9.095031256	7.884753953	6.941110726	4.568426058	7.207294362	5.21415101	5.988471809	9.273439622	11.46785676	11.18642857	11.12750809	9.892511463	6.596896377	8.854546595	5.836481137	6.118807794	10.5622842	8.660240686	5.225003603	9.247191761	8.433924621
dre-miR-125c_st1	B	MIMAT0001822	MI0001978	12.33587653	11.38850828	11.22054014	12.85875737	12.16449875	12.53332583	12.49300577	11.68727456	10.49827957	10.82821487	13.80314346	12.36532759	13.01274851	12.79662554	10.22076837	14.53363778	11.26076371	13.65378703	11.17223312	11.5195176	13.23796251	11.72036841	14.71650112	13.56074252	13.5697686	13.55104299
dre-miR-125c_st2	A	MIMAT0001822	MI0001978	11.61734901	10.65950924	10.25742792	12.2917595	11.49490751	11.63693524	11.76519882	10.8672636	9.961751781	10.00680498	13.42695015	11.72524477	12.5488525	12.1861633	9.389237973	14.10126903	10.37889443	13.17844221	10.21001891	10.05595175	12.40079695	10.64918072	14.45694208	12.36223005	13.16489921	12.88912504
dre-miR-130b_st1	B	MIMAT0001827	MI0001986	8.070105031	6.000905406	8.922293402	8.324358139	9.621697579	8.51013319	8.838501343	8.716333331	9.76248549	9.212765833	7.825029673	9.586035813	8.462925683	10.04313824	10.10964694	8.612616042	11.06763864	8.1249211	6.735159596	9.075128866	8.555037808	9.522459904	7.461638901	6.475889359	6.53301596	5.898127621
dre-miR-130b_st2	A	MIMAT0001827	MI0001986	8.193508543	6.459905709	8.55737387	8.006460901	9.399429039	8.864080033	9.329550475	8.073007053	9.546055401	8.798026351	8.064312431	9.094948251	8.483890102	9.63891347	9.79801903	8.76579099	11.06291652	7.512623054	7.035951826	8.704281573	7.77144161	9.076671273	7.498532899	4.083014492	2.73848927	7.472093654
dre-miR-133b_st1	B	MIMAT0001831	MI0001994	10.05085938	8.376280531	0.079822552	7.98255455	-0.962951151	-0.291774215	4.007345784	6.672777737	-0.11848432	-1.762836148	7.96258955	-0.145420895	0.729104598	5.613683281	-0.731273444	-0.608155481	11.32724946	-1.632962596	11.77665521	6.921607142	-0.610728248	1.092937508	11.46148989	14.89007403	11.05914165	10.38619149
dre-miR-133b_st2	A	MIMAT0001831	MI0001994	9.299766438	7.59691883	0.441334896	7.286778112	0.515673318	2.68149198	0.741941914	5.077013944	0.698159064	-0.00639201	6.810183403	-0.145420895	0.224263413	5.164574282	0.49669995	2.492749757	10.51707563	3.003024213	11.14063973	6.535920879	0.101356074	4.823584044	11.46654228	9.702337125	10.46663511	9.788668554
dre-miR-133c_st1	B	MIMAT0001832	MI0001995	7.131877996	1.617698574	-0.270034219	-0.34095391	3.528796339	2.159331472	-0.50319037	1.27404362	0.290330125	-0.00639201	3.661207366	-0.145420895	-0.719070958	2.161325097	0.25880155	-0.328666399	7.103191928	0.678197058	8.038662623	1.329881653	0.610525362	0.772592448	6.821583528	3.94837407	7.157223969	6.147629089
dre-miR-133c_st2	A	MIMAT0001832	MI0001995	3.84237633	2.922734207	-0.270034219	4.938853369	1.35111158	-0.291774215	1.764375883	0.138520534	2.460416393	1.735602364	0.212293976	-1.093210846	1.748666479	4.762365705	1.350770353	0.906042886	5.91538932	0.417159443	6.584201482	2.678951367	1.668974847	0.073690299	7.13446737	4.425262422	6.301852953	5.494059113
dre-miR-135b_st1	B	MIMAT0003032	MI0003364	2.58183342	1.186424904	2.095692511	0.394249738	1.971919766	1.403572343	0.104480489	1.633376073	2.37103615	2.868253586	1.417728677	3.037527583	0.224263413	0.783377874	1.350770353	1.861180694	0.696713034	1.373004042	2.493460638	0.900884476	1.295712299	1.862489172	-0.331817719	0.370784319	1.438471599	2.104592834
dre-miR-135b_st2	A	MIMAT0003032	MI0003364	2.331560058	1.972427135	1.118268896	0.879717433	0.959212423	-0.810033372	1.764375883	2.421402446	1.411397778	2.032275592	1.058794781	0.426969574	0.729104598	0.14390112	1.692186971	2.944328504	1.796994351	0.927181	-0.023927204	1.99824979	3.012214729	1.636398989	3.756289768	-0.495309524	0.546255247	1.022950395
dre-miR-139_st1	B	NA	MI0003693	4.632315701	1.186424904	1.118268896	0.879717433	2.619932039	1.819813749	2.90736263	2.19696247	0.698159064	4.308128624	2.604622119	4.881562798	4.031737023	1.344078216	3.397647703	4.907517125	3.431146223	1.373004042	5.169569109	2.258085514	3.463856823	3.354742545	3.980074908	2.988179017	4.308322461	1.885306894
dre-miR-139_st2	A	NA	MI0003693	5.721630052	4.449777665	2.720291551	5.59705884	6.27629578	6.842262931	4.272227694	1.937466719	2.974094916	3.407132431	3.044445308	4.157026068	4.781894664	0.783377874	4.300233195	2.206743031	4.149474459	4.712357276	2.757820016	2.258085514	3.085705136	5.442844437	6.840865021	3.449062202	2.986331043	3.331685896
dre-miR-140-_st1	B	MIMAT0003159	MI0002003	10.48053031	9.570527449	9.05873241	10.13269335	9.786890691	9.649005923	9.13437737	9.495902848	9.090662943	9.102133558	9.492413883	10.60844216	8.561544759	10.0356499	10.63962934	8.853457074	9.40290133	8.866919003	9.044866196	9.004146572	8.618066787	8.783686447	11.23926716	9.277277017	10.28580446	10.16926188
dre-miR-140-_st2	A	MIMAT0003159	MI0002003	10.82435607	10.06647728	9.15898625	10.08071806	9.82992106	9.275112046	9.145480713	9.817596138	8.877910653	9.004955085	9.353324024	10.62452926	8.85498804	9.914316827	10.66516172	8.95642985	9.132431523	8.837618737	8.98417377	9.42437615	9.80587005	8.195732899	11.57253951	9.089971919	11.47424707	10.16218872
dre-miR-141_st1	A	MIMAT0001837	MI0002004	12.27517641	11.75446613	7.385328837	12.57403026	13.40898567	12.92505918	13.68183268	9.410911815	12.54131079	12.22904977	11.72525972	12.66034714	6.241888052	13.01169586	10.96399164	13.15092618	13.04858998	11.86834549	11.20170932	9.21978295	13.51892164	13.62695888	12.8634711	9.05435874	11.61216416	11.47584559
dre-miR-141_st2	B	MIMAT0001837	MI0002004	12.02988831	11.61927325	6.932099339	12.33039214	13.12636058	12.52583005	13.42746481	9.251613123	12.41914252	12.0067177	11.67888187	12.35384739	3.375982385	12.89342963	10.59635639	12.96159764	12.77332682	11.66691498	10.85664533	8.220360189	13.57141682	13.57822722	12.74260173	8.79058833	11.48571845	11.35296579
dre-miR-142b-5p_st1	B	MIMAT0001839	MI0002006	3.305991052	0.671661413	1.118268896	2.840586463	2.217504879	1.819813749	1.30647891	2.421402446	1.702403161	2.504582941	1.058794781	3.196096269	1.187283326	2.460527206	1.350770353	1.434470193	1.308302115	1.746201512	2.176105962	2.258085514	6.966260607	1.092937508	4.722316991	-0.495309524	1.438471599	-0.121132013
dre-miR-142b-5p_st2	A	MIMAT0001839	MI0002006	4.379355574	4.511610668	4.695781334	4.528623467	3.203845318	4.62513605	5.195906366	5.823745451	3.880127304	3.516094346	3.893886214	3.701283615	4.306234306	4.286462718	2.807075411	4.561313577	3.506396487	4.807355325	4.668046602	4.427960179	4.323240356	3.814036546	3.909217918	3.94837407	3.326010243	4.112263101
dre-miR-143_st1	B	MIMAT0001840	MI0002007	11.79856981	10.89768941	10.26958178	11.56786435	11.46330361	11.01367217	10.40340362	10.7977021	10.08232488	10.08496706	11.06028538	10.40616924	11.2920339	10.86379296	10.32754751	11.37005161	11.33281754	9.949105652	10.29283375	10.77670557	10.84783517	11.29556558	15.17654862	13.47001359	14.42058051	14.73354971
dre-miR-143_st2	A	MIMAT0001840	MI0002007	11.5777791	10.44582276	9.857971038	11.10237995	11.01787289	10.96572424	10.04569271	10.23435968	9.844431929	9.600181679	10.8678452	10.2443976	11.1045374	10.4682993	10.21882693	10.86874579	10.93006536	7.716454209	10.24119612	10.26450678	10.72510021	10.89701586	15.15678807	13.3407234	14.39294257	14.74911413
dre-miR-145_st1	A	MIMAT0001842	MI0002010	12.31959927	11.23324178	10.35593624	11.59354225	11.32748766	11.95085849	10.87880799	11.22910132	10.65457422	10.18752549	11.39334132	11.01395314	11.71670981	11.31602646	11.35511334	11.80957768	11.89369179	10.08176584	10.80967717	11.1463916	11.49425368	11.49880075	15.10728928	14.74502968	14.38784699	14.78266751
dre-miR-145_st2	B	MIMAT0001842	MI0002010	12.00606021	10.79075747	10.20404167	11.4796666	10.94922055	11.32425995	10.6668748	11.11109078	10.41034126	9.833840238	11.01277619	11.0085148	11.17229502	11.05296673	10.94473957	11.43557466	11.55925677	10.22819268	10.56674569	10.58747513	10.73716291	11.40995234	15.07164252	14.66122279	14.42693798	14.76578251
dre-miR-146a_st1	B	MIMAT0001843	MI0002012	5.516446049	2.922734207	2.958725407	0.879717433	6.828930065	3.234842397	6.179006833	2.421402446	1.955045734	3.516094346	4.739989859	3.701283615	4.482690004	3.118322066	3.859237417	5.053831062	3.946847945	2.057833646	1.784341023	2.48242414	4.942957589	7.519908502	8.526700274	4.319883696	4.803891831	4.618092705
dre-miR-146a_st2	A	MIMAT0001843	MI0002012	5.120344141	2.517541588	2.095692511	1.674544801	6.87799164	4.945319984	4.690215398	6.570968887	3.495421404	2.504582941	4.15577038	1.839794182	1.577758664	4.286462718	3.397647703	3.915481029	5.534017525	1.373004042	2.983393362	3.799220323	5.462573474	6.683429291	7.808716531	2.323635745	0.791862759	3.873802531
dre-miR-146b_st1	A	MIMAT0001844	MI0002013	8.158593079	6.971039266	3.164705124	5.912441	8.373177115	8.073390973	8.713510697	6.941110726	5.454974975	6.046262071	7.796353567	6.074238119	4.367465949	2.460527206	5.759069757	7.845187949	3.891468794	6.636318082	5.680012988	2.258085514	7.024684386	8.231933232	7.696757229	2.846891664	6.118303086	4.834124781
dre-miR-146b_st2	B	MIMAT0001844	MI0002013	6.335564768	5.957015806	4.477071071	4.172115925	7.759742376	7.612012051	8.047488992	5.69305658	4.837119157	4.040492073	7.333672373	4.928317477	5.067225794	3.118322066	4.542302899	7.391698068	5.318697175	2.746635087	4.733154943	3.009872802	6.303157808	7.46743249	7.423776692	3.117385852	4.072594176	6.983445679
dre-miR-150_st1	A	MIMAT0001846	MI0002016	0.987456441	1.972427135	0.441334896	1.30994304	1.35111158	0.302687366	0.104480489	2.522875176	1.562106063	1.383873796	1.992263768	0.978129555	0.479719101	0.14390112	1.528518138	1.434470193	2.760387043	1.373004042	4.373731235	-0.086158908	2.676501536	1.380964201	8.721344584	0.370784319	3.997589225	4.453819953
dre-miR-150_st2	B	MIMAT0001846	MI0002016	1.470777149	2.267482367	1.66678317	0.879717433	1.35111158	0.893198893	4.86128129	3.022595997	0.892279792	0.967654653	3.166658351	0.978129555	4.337172627	1.79707624	2.447145358	2.734994211	3.891468794	1.746201512	2.757820016	-0.086158908	3.518474705	2.811004064	9.043989339	3.876092327	6.811402499	7.180795699
dre-miR-152_st1	A	MIMAT0001847	MI0002017	10.98316627	8.33184837	9.752909136	9.321997086	8.277675061	11.30395257	11.50618377	8.817883497	8.816930967	9.787840387	9.930413372	8.549549512	9.964198591	9.143805734	8.001900084	8.8484451	9.287551753	9.767927249	8.56306082	9.461335276	10.32592012	6.658113986	11.7751707	8.680094289	10.5277978	9.61061298
dre-miR-152_st2	B	MIMAT0001847	MI0002017	10.44733394	8.256876749	8.929520782	9.407975633	8.175400285	10.72337818	11.33671176	8.895511405	9.208962891	9.996135274	9.189305208	7.978132304	9.718809682	8.165378969	7.811495621	8.957981888	8.731464379	9.188698442	9.007439747	8.62273135	10.22414615	8.112742838	11.6550294	8.67206019	10.60604133	8.469414488
dre-miR-153c_st1	B	MIMAT0001850	MI0002022	2.035610808	1.186424904	2.438272551	0.394249738	4.765578925	2.441647182	1.764375883	1.633376073	1.702403161	2.285405565	1.726597792	1.839794182	6.10429133	5.955782099	3.030703266	4.686134871	4.000203928	3.222169681	1.784341023	2.48242414	0.357162163	2.552568064	2.199189265	0.370784319	3.602346048	2.472222121
dre-miR-153c_st2	A	MIMAT0001850	MI0002022	1.678370387	0.671661413	1.118268896	2.242690312	1.68629424	1.997847475	2.689072132	0.853047791	1.411397778	1.383873796	2.222770433	2.160387528	1.577758664	2.712346789	1.350770353	0.906042886	2.49826321	1.746201512	0.668957692	1.99824979	0.357162163	1.092937508	2.909177159	2.102727363	-1.044350688	2.104592834
dre-miR-15a_st1	A	MIMAT0001772	MI0001892	3.073162354	4.09365333	5.340386044	5.670678964	4.885397494	5.708581282	5.107930024	3.696720397	7.433240805	5.380976318	6.243726466	7.396708529	6.359963645	7.223520877	5.601196825	7.427986168	2.760387043	6.165347123	6.702951556	4.181252519	3.012214729	3.312708469	7.150010352	8.824810907	4.803891831	5.264878953
dre-miR-15a_st2	B	MIMAT0001772	MI0001892	2.693481019	1.972427135	1.118268896	1.981550579	4.274750894	1.403572343	6.435668426	2.31305159	4.746770716	1.383873796	4.818000107	5.640423666	2.892438682	5.955782099	4.145998386	4.801052182	5.672635741	1.746201512	2.757820016	2.678951367	5.49046226	1.380964201	5.404547883	0.370784319	0.791862759	1.34945181
dre-miR-15b_st1	A	MIMAT0001773	MI0001893	10.94963875	8.747200805	10.90526747	10.72118713	12.96867058	10.64528065	12.98031498	11.00196666	11.48572905	10.78272231	10.56939164	12.23284812	11.04934964	12.59664528	10.47797655	11.68976064	12.44697236	11.89127433	9.719033653	8.924457232	11.10386757	13.16363311	10.89924305	5.441940449	8.958718431	9.775641685
dre-miR-15b_st2	B	MIMAT0001773	MI0001893	9.886829222	8.33184837	10.04510627	10.25747865	12.55356284	9.992831492	12.54869327	10.15946773	10.93328663	10.40478285	10.35426142	12.29475555	10.64247317	11.98585431	10.24123638	11.22998221	12.04920916	11.59494344	9.169440856	8.625835383	10.83053814	12.65088306	10.57222073	2.691193719	8.883479585	9.366039677
dre-miR-16c_st1	A	MIMAT0001776	MI0001896	1.678370387	1.972427135	0.441334896	0.879717433	2.939774394	2.159331472	2.132670391	1.27404362	3.580839786	5.740277216	2.222770433	4.881562798	2.18213314	4.703218971	1.842989027	1.434470193	2.984323356	4.185451256	1.288821342	2.48242414	1.982234277	4.186920075	5.686040309	3.236343266	3.060701024	1.34945181
dre-miR-16c_st2	B	MIMAT0001776	MI0001896	3.684354941	4.570915858	1.66678317	2.665475547	5.255421695	1.819813749	3.799595143	2.19696247	4.905546438	2.868253586	4.739989859	1.839794182	2.626230361	0.783377874	1.692186971	2.944328504	1.796994351	2.548385597	1.288821342	1.99824979	2.676501536	4.363735099	3.492102064	1.553436133	2.210494863	1.635508673
dre-miR-181c_st1	A	MIMAT0001852	MI0002024	8.889487738	7.477690815	5.935777005	5.892060814	9.20546704	10.24737274	8.975464595	5.586642633	7.254259444	8.508785707	6.998177162	5.873561641	9.104367683	8.097951991	7.992840031	8.359031282	9.844709673	6.662013385	8.032195319	4.309834111	5.743215717	8.243328099	9.283037553	5.037851879	7.684603249	6.120417595
dre-miR-181c_st2	B	MIMAT0001852	MI0002024	8.651931471	6.651112695	5.155704891	4.030804184	8.914686	9.879774038	9.448630068	6.009152511	7.613093306	8.833088316	7.538014964	6.472007817	8.906362766	8.402748607	8.112689074	8.552247835	10.11639517	6.427468844	6.511682358	6.574982181	6.473614032	8.296257643	8.336020795	6.032931589	6.99707028	7.276371129
dre-miR-184_st1	A	MIMAT0001853	MI0002026	1.865810824	5.140161161	2.958725407	3.445769525	4.634947743	3.953913944	5.919306162	3.451883184	5.454974975	4.180452292	5.636784902	3.804503948	4.306234306	3.437636863	5.939581052	2.944328504	6.304725922	6.43494003	2.757820016	4.865360242	2.366293841	5.264361502	4.345240054	3.34650976	2.986331043	4.618092705
dre-miR-184_st2	B	MIMAT0001853	MI0002026	3.84237633	7.364617425	2.438272551	6.019662914	6.055276328	3.637863678	4.914089079	2.618213395	4.568426058	4.860544804	4.030697257	3.037527583	4.031737023	3.700151851	3.777800956	3.915481029	5.534017525	3.528157751	3.508455931	2.48242414	3.348170194	2.243254072	4.841766277	2.323635745	3.199236432	3.937167276
dre-miR-18b_st1	B	MIMAT0001780	MI0001901	7.792778548	6.043500027	5.992068002	1.674544801	8.035352584	1.819813749	4.690215398	3.741150947	9.072143771	5.194640463	5.377794857	7.591147451	6.816237379	8.448581133	6.737414795	7.506443838	9.392901926	6.687259163	4.668046602	7.023968918	5.360492232	4.064400905	2.408704486	2.518080769	0.038878537	1.022950395
dre-miR-18b_st2	A	MIMAT0001780	MI0001901	5.384628041	6.428103774	2.958725407	3.269926705	7.749231969	5.496038357	3.557441879	6.268320054	8.824695879	6.08256648	5.570628666	7.429633871	5.931992764	8.700443877	6.389490315	7.719066237	9.57969827	7.010959537	4.373731235	6.322983628	3.621992289	5.472174345	1.681773568	1.848711205	2.330971186	2.472222121
dre-miR-18c_st1	B	MIMAT0001781	MI0001902	1.240816256	2.73339654	1.118268896	1.30994304	1.68629424	1.403572343	0.741941914	1.633376073	1.076493131	0.967654653	1.992263768	2.160387528	1.577758664	0.783377874	1.158085291	1.434470193	0.354790511	-0.109919512	1.784341023	1.692804474	2.57973703	0.602275861	3.492102064	-0.077391477	1.438471599	2.104592834
dre-miR-18c_st2	A	MIMAT0001781	MI0001902	2.331560058	1.617698574	2.438272551	1.674544801	0.515673318	2.159331472	4.690215398	1.27404362	1.411397778	0.967654653	3.166658351	1.839794182	1.905312747	1.344078216	1.350770353	0.906042886	2.184084852	0.417159443	1.288821342	1.692804474	1.295712299	1.636398989	1.357608211	-0.495309524	-0.208001609	1.885306894
dre-miR-193b_st1	A	MIMAT0001857	MI0002032	10.92016102	8.610407971	11.78180657	7.160363463	10.63530767	11.52258026	11.05290991	9.58694547	8.252446341	8.940871696	6.843266128	6.698255417	8.320629698	7.940059609	8.840893936	9.713414212	9.55188328	10.59880087	8.750046334	10.48991547	12.72023394	10.42923375	9.585584298	8.469103066	9.587704986	9.832309906
dre-miR-193b_st2	B	MIMAT0001857	MI0002032	9.60593032	8.469075426	11.14842727	7.143214512	10.57558173	11.01367217	10.42406748	8.977392359	7.607960111	9.368872367	1.578070146	7.247734216	8.394454259	7.857523946	8.472610533	9.773702303	9.522375311	10.31072859	8.980819217	10.66571751	9.500904244	10.58541361	8.981287913	7.781206192	9.661702826	9.774005025
dre-miR-194b_st1	B	MIMAT0001859	MI0002034	5.313917249	5.374947106	3.065236952	3.389440494	5.355737995	1.819813749	4.272227694	3.022595997	4.290373956	5.46584679	-1.622845484	4.928317477	2.18213314	2.161325097	3.798588575	2.35606789	2.001294586	4.185451256	3.084730029	3.754894025	5.49046226	2.552568064	3.285406999	2.846891664	-0.208001609	3.873802531
dre-miR-194b_st2	A	MIMAT0001859	MI0002034	3.073162354	5.633716853	1.118268896	5.225937577	1.35111158	6.164759784	5.695964215	3.945090497	2.460416393	2.285405565	2.222770433	0.426969574	1.391032221	2.712346789	0.49669995	4.801052182	0.696713034	4.980477859	0.668957692	1.692804474	3.012214729	3.687346232	3.170173575	4.475216301	3.442812059	3.937167276
dre-miR-19c_st1	A	MIMAT0001784	MI0001905	11.38383501	12.55222209	13.5447633	12.42478497	12.9297851	12.30335587	13.4054073	12.77933078	13.1974726	11.87152842	12.77970815	13.96567399	12.64457103	13.80261683	11.44453193	13.62491752	13.35345456	13.28242038	12.46876244	12.85784784	13.21462195	12.28105286	12.81416831	8.827224592	11.50711727	11.95921166
dre-miR-19c_st2	B	MIMAT0001784	MI0001905	11.0033368	11.85918397	12.82089898	12.09145893	12.63503348	11.26905949	12.9797335	11.93567011	12.91520492	11.60514519	12.46382776	13.66594353	12.0858332	13.43459378	11.04511827	13.31145301	12.94696441	13.00196837	12.07192599	12.1118638	12.91099813	11.86857148	12.45942207	6.145494239	11.1457339	11.44669224
dre-miR-19d_st1	A	MIMAT0001785	MI0001906	10.80271215	11.79944674	12.59977022	11.28401318	12.55035013	11.28276242	12.8132632	11.54010271	12.59767078	11.07123381	12.10363578	13.17253902	11.40465484	13.10552318	10.61382163	12.84544361	12.23803856	12.61311856	11.459021	12.02488989	12.26297526	10.52571351	11.5413842	7.534733438	10.1295616	10.47415928
dre-miR-19d_st2	B	MIMAT0001785	MI0001906	10.16521208	11.60022135	12.42414367	10.95353066	12.15967017	10.75107252	12.47881002	11.43150132	12.45201157	11.1852144	11.68866764	13.11138464	11.38667794	12.83012568	10.31078458	12.85962866	11.93756052	12.4645027	11.42424921	11.48937273	11.78014077	10.12102639	10.99487909	4.659425128	10.19905538	10.32267716
dre-miR-200c_st1	A	MIMAT0001863	MI0002039	12.40879194	13.0479734	7.276181165	12.96886747	13.37840669	13.07913048	13.9323657	10.05018671	13.00410311	12.90875689	12.37045053	13.36688784	6.426434234	13.57048144	11.16692538	13.62039171	13.06275191	12.50189394	12.55897719	8.946969337	13.55803319	13.61340365	13.16938142	11.85100035	12.51853554	12.09059236
dre-miR-200c_st2	B	MIMAT0001863	MI0002039	11.77179563	12.63683827	6.556099693	12.74488303	12.93920787	12.50615678	13.58588222	9.681950723	12.69051683	12.46140883	11.81168086	12.94235634	6.615586701	13.16610543	10.39056257	13.23398174	12.5537665	12.15406746	12.06322924	7.820690426	13.46251873	13.26747658	12.80560595	11.30627555	12.44925247	11.75035743
dre-miR-203b_st1	A	MIMAT0001865	MI0002041	2.035610808	7.087601054	2.720291551	2.997684106	2.788167166	5.52838421	7.701302016	5.759878861	5.122380108	4.774525655	6.215130424	5.824908507	6.748559969	7.315435904	2.230979306	5.770502181	7.078451513	4.662415335	3.179663938	3.799220323	6.852590527	2.243254072	4.345240054	2.323635745	3.497928936	4.496664651
dre-miR-203b_st2	B	MIMAT0001865	MI0002041	5.637236115	6.651112695	5.155704891	6.010237925	5.752722237	6.558662699	6.896291802	4.630690675	7.20411646	5.29080888	6.680203355	5.523356524	6.912150419	6.232151039	1.692186971	7.651614616	5.843817662	5.95283716	5.712718024	6.509280012	5.886576236	5.361589863	6.459437337	1.553436133	1.620414631	4.166247413
dre-miR-20b_st1	B	MIMAT0001778	MI0001899	11.35713526	11.65749603	13.58307788	12.52159419	12.41829475	12.36654499	13.3173285	12.83328289	13.2257621	11.70206674	12.25948979	13.76320136	12.75226327	13.65306024	10.73966257	13.33194699	13.18295766	13.68089905	11.58034835	13.26426808	12.97876009	11.58417474	11.62614438	8.169579777	10.92375359	11.24958744
dre-miR-20b_st2	A	MIMAT0001778	MI0001899	11.46364804	11.5935157	13.27374201	12.46470149	12.39362023	12.16961902	13.06425421	12.83812567	13.2127174	11.51832659	12.2695224	13.58684464	12.64660609	13.68476433	10.96775361	13.11902514	13.03790162	13.43385688	11.5489789	13.01630024	13.87318316	11.096329	10.94395739	8.591999728	10.76370309	11.00782809
dre-miR-212_st1	B	MIMAT0003049	MI0003385	1.678370387	1.617698574	2.095692511	0.879717433	2.619932039	-0.291774215	0.741941914	2.421402446	1.411397778	-0.00639201	0.650728035	2.429475015	5.139384298	2.712346789	0.950377581	0.289717516	1.017566145	2.057833646	3.508455931	0.900884476	1.490586017	0.602275861	1.681773568	0.370784319	1.939892491	1.635508673
dre-miR-212_st2	A	MIMAT0003049	MI0003385	0.124118707	2.267482367	2.095692511	2.665475547	2.217504879	1.403572343	1.30647891	2.618213395	1.076493131	1.735602364	1.726597792	1.451011293	2.18213314	2.161325097	1.158085291	1.861180694	2.001294586	1.746201512	1.288821342	1.692804474	2.934962449	1.241131665	3.673392061	0.370784319	1.939892491	1.635508673
dre-miR-213_st1	A	NA	NA	3.79157239	4.246715051	4.553698478	4.528623467	1.971919766	4.794058345	4.563809513	1.937466719	1.702403161	3.02214945	3.279640159	2.160387528	4.175445639	3.437636863	3.163286318	2.492749757	4.241114811	2.548385597	2.176105962	1.99824979	2.120280164	0.936548055	3.285406999	2.323635745	0.292798626	2.104592834
dre-miR-213_st2	B	NA	NA	0.987456441	3.50558783	-0.270034219	2.665475547	1.68629424	3.637863678	6.11268423	1.46122934	1.249628898	5.8068816	2.222770433	2.659761435	2.526261457	0.783377874	0.728889796	3.292063522	2.760387043	2.548385597	1.288821342	1.329881653	0.854293073	0.073690299	5.324684785	2.323635745	1.939892491	1.885306894
dre-miR-216a_st1	B	MIMAT0001284	MI0001382	0.987456441	3.922610402	0.441334896	1.981550579	8.638194578	2.159331472	3.098225386	2.522875176	0.496395693	2.504582941	2.222770433	4.564064837	1.391032221	3.437636863	8.106402334	9.009781643	10.83402066	1.746201512	1.288821342	5.701836947	0.854293073	5.845367805	-0.721233145	0.370784319	2.330971186	0.657873079
dre-miR-216a_st2	A	MIMAT0001284	MI0001382	2.035610808	1.972427135	5.464892906	1.674544801	8.194895212	0.302687366	2.434937852	2.19696247	0.698159064	1.383873796	1.992263768	1.839794182	2.808725718	1.344078216	7.502365523	9.194915729	10.87185983	4.760634962	1.288821342	0.900884476	3.76476777	5.135896826	1.959418774	3.449062202	2.547879493	-0.121132013
dre-miR-220_st1	A	MIMAT0001287	MI0001386	1.470777149	0.671661413	-1.358942013	0.143085814	0.515673318	-0.291774215	3.557441879	1.937466719	2.545039138	2.032275592	-0.958660939	0.978129555	3.872308526	0.783377874	1.158085291	0.906042886	0.696713034	-0.359656652	1.288821342	3.400369942	0.610525362	-0.268526446	0.553926284	0.810484327	-0.659863913	0.268031529
dre-miR-220_st2	B	MIMAT0001287	MI0001386	0.421131046	0.105829642	2.095692511	-0.34095391	2.217504879	0.302687366	0.741941914	0.853047791	1.411397778	0.967654653	-0.958660939	-0.145420895	0.729104598	0.783377874	1.842989027	0.289717516	-0.627942197	0.678197058	0.668957692	2.678951367	-1.480626794	0.073690299	0.553926284	1.553436133	-0.44201933	1.022950395
dre-miR-26b_st1	B	MIMAT0001795	MI0001927	13.33953573	13.37004214	13.43747727	13.02860517	13.70863376	13.13307842	13.79004337	12.84005823	12.95756665	12.77679624	13.13190284	13.9438477	13.08427587	13.64373174	11.37191799	14.67425737	13.05979238	12.88339929	12.7779685	13.22169074	13.82557419	13.73385747	14.76502106	10.31283932	13.92051042	13.95018586
dre-miR-26b_st2	A	MIMAT0001795	MI0001927	13.08160689	13.07004009	12.97554187	12.5690221	13.55558964	12.82559191	13.49751749	12.47894573	12.72693255	12.72460733	13.00136237	13.61037119	12.89393523	13.44013481	10.95585545	14.38799948	12.60420288	12.61558672	12.4783097	12.72936292	14.03416725	13.457717	14.5491309	10.32996137	13.78840766	13.71816936
dre-miR-27a_st1	A	MIMAT0001796	MI0001928	12.02764408	11.74521857	10.68275708	11.50296211	13.62792328	12.79598465	12.70461859	10.73953237	10.42062511	10.96824204	10.69446018	12.88378392	11.54903833	11.21223656	11.28598206	12.22386068	12.8250231	11.00617435	11.55969874	12.1736186	11.41204886	13.6893123	14.32396976	10.39892311	13.18581734	12.86933394
dre-miR-27a_st2	B	MIMAT0001796	MI0001928	11.99902822	11.41232793	9.759007367	10.33174145	13.06173122	11.50286232	12.20003783	9.916153514	10.16591584	10.68054479	10.02922624	12.24503935	11.05753054	11.10612825	10.8554021	11.75326095	12.31054402	10.49717062	10.7513178	10.96740533	11.03239537	12.89371197	14.06731963	9.167264018	13.00344867	12.45897166
dre-miR-27d_st1	A	MIMAT0001799	MI0001931	10.7504913	10.67864396	9.629641161	10.0044183	13.27618532	10.94788582	11.40008551	10.16564535	10.24161682	9.698523365	9.741511442	12.34092345	10.67398106	10.53248788	9.992943702	11.89449679	12.38825625	9.823072515	10.43444251	11.83745365	10.35230153	13.10535592	13.94254215	9.445393868	12.65582773	11.9778151
dre-miR-27d_st2	B	MIMAT0001799	MI0001931	10.58425086	9.239328856	8.761501187	9.052561537	12.63663826	9.779122844	10.67360186	8.828305348	9.095255829	8.962956569	8.681172634	11.70100607	9.663987731	9.56176706	8.592162766	10.68462354	11.86028899	9.006362547	9.557282041	10.85219696	9.630408773	12.38727159	13.33238275	8.703931588	12.1414897	11.52077882
dre-miR-301a_st1	B	MIMAT0001870	MI0002059	8.163633035	4.883338412	7.06928206	7.35911687	11.78478856	8.530252038	9.894304192	8.404347101	10.33156179	7.462838397	7.293197102	7.903918157	7.021329872	9.430879537	9.818034997	8.926619394	11.27682525	7.519668142	4.200686463	8.781467723	8.782300601	11.43811605	8.178202402	5.816852834	1.939892491	5.337527531
dre-miR-301a_st2	A	MIMAT0001870	MI0002059	7.746503643	4.511610668	7.486797281	7.081535399	11.65988654	8.870406997	9.552382603	8.514933566	9.891665997	6.966219715	7.538014964	7.768914924	6.653084072	9.157669943	9.477541795	8.643808475	11.29640251	7.241490397	6.49296854	7.868644839	8.698038178	11.50325084	7.598216488	0.370784319	5.767559004	3.665377546
dre-miR-301b_st1	B	MIMAT0001871	MI0002061	0.124118707	1.186424904	0.441334896	1.30994304	3.528796339	0.893198893	4.496218988	1.633376073	4.00957228	2.697069933	1.417728677	2.429475015	1.905312747	1.344078216	1.982231058	4.424729733	2.49826321	0.417159443	3.895139168	0.900884476	0.854293073	2.063440395	1.357608211	2.102727363	2.330971186	0.268031529
dre-miR-301b_st2	A	MIMAT0001871	MI0002061	1.240816256	0.671661413	0.441334896	2.242690312	0.959212423	1.403572343	2.132670391	3.221860643	2.37103615	2.504582941	1.058794781	1.451011293	2.18213314	0.783377874	2.111175879	0.906042886	0.696713034	1.373004042	0.668957692	1.692804474	1.295712299	2.552568064	0.103182037	0.810484327	0.292798626	2.472222121
dre-miR-30a_st1	A	NA	MI0001940	10.53890918	10.381363	10.45003204	11.90817316	12.55658004	11.13030086	12.13223773	11.3258251	12.03288186	9.919152639	11.11307843	12.1033171	11.22357233	11.82618004	9.621898379	12.80462205	10.81120691	11.56162399	10.23064304	11.65843244	12.91888247	12.95298334	11.47466664	7.013982824	10.27086993	10.28716481
dre-miR-30a_st2	B	NA	MI0001940	9.706916119	9.2530102	9.631858205	10.81351826	11.85754207	9.981185568	11.27169309	10.29901309	11.15977518	8.846350001	10.41682779	11.07701339	9.943537315	10.85445946	8.642274694	12.00259774	9.709243058	10.81789092	9.464258135	10.35940285	11.90414988	11.7639173	10.11835362	5.070774387	9.228761983	8.987231116
dre-miR-30c_st1	A	MIMAT0001805	MI0001944	9.802101452	12.73840607	12.72654578	12.8089884	13.37189122	13.0095351	13.83831261	12.82126742	13.08818559	12.30016901	12.86460269	14.09542105	12.64873499	13.84981653	12.15378493	13.88911128	13.36268991	12.60092162	12.75924478	12.79115217	13.09878144	13.22450675	14.16151742	10.51351328	13.15130445	13.30853515
dre-miR-30c_st2	B	MIMAT0001805	MI0001944	12.16890457	12.49939342	12.36439995	11.42727403	13.10616753	12.54523866	13.54257316	12.31770785	12.85730138	11.91591831	12.65431395	13.92863139	12.34147334	13.61286491	11.73339939	13.62063671	12.95866325	12.39747829	12.52339241	12.1517117	12.81700273	13.20660833	14.04456464	10.77276981	12.89886011	13.09037576
dre-miR-30e_st1	A	MIMAT0001807	MI0001950	10.9408585	11.54892132	10.96627742	10.7226311	12.09525244	11.40819239	12.39144545	11.16399227	11.74531752	10.86777157	11.50776392	13.14724342	11.31950625	12.54113814	10.45836401	12.61769632	11.58226399	10.84968886	11.2081786	11.4769643	12.21634071	12.00117659	13.23131511	9.337778961	12.33171994	12.17858395
dre-miR-30e_st2	B	MIMAT0001807	MI0001950	10.4540346	11.09543336	10.6047681	10.94365859	11.84124204	11.05938559	12.19470282	10.81483632	11.70801992	10.76047771	11.18674338	12.55866193	11.02094336	12.23863321	10.3819131	12.39775741	11.54944386	10.96062883	10.99692743	11.0395917	12.6312701	12.27767993	13.09466319	8.98903044	11.73223621	11.9352488
dre-miR-31_st1	B	NA	MI0003691	6.214539734	3.091069679	6.873353442	2.242690312	5.573789072	1.403572343	1.764375883	3.784274978	7.904415196	0.967654653	1.726597792	2.160387528	11.19339643	3.574734437	4.009650543	1.861180694	2.984323356	5.752201169	3.353145243	6.382908125	11.27057964	3.814036546	8.85538608	6.524286545	9.46053473	7.035370767
dre-miR-31_st2	A	NA	MI0003691	3.154866435	5.741113843	4.219456166	1.981550579	2.619932039	1.819813749	1.764375883	1.633376073	7.412781292	2.032275592	2.911437633	2.659761435	10.58703588	4.439069698	1.842989027	1.434470193	1.567286936	0.417159443	2.983393362	2.85335829	2.57973703	4.576301356	7.992378942	6.593968912	8.771932369	6.672830527
dre-miR-34b_st1	B	MIMAT0003346	MI0003690	2.58183342	0.671661413	1.66678317	4.528623467	0.959212423	2.889177757	0.741941914	1.27404362	-0.11848432	0.967654653	0.650728035	2.160387528	0.729104598	2.161325097	5.057954237	5.053831062	1.017566145	1.373004042	5.215910825	2.258085514	0.101356074	2.621319996	0.103182037	1.208554501	0.791862759	3.020657791
dre-miR-34b_st2	A	MIMAT0003346	MI0003690	2.797615855	4.627890822	1.66678317	2.242690312	1.971919766	1.819813749	4.690215398	0.853047791	3.495421404	1.383873796	3.963893386	3.196096269	2.626230361	1.344078216	2.230979306	4.013693927	2.984323356	2.746635087	2.176105962	1.329881653	3.518474705	2.552568064	2.199189265	0.810484327	2.646102191	2.298740283
dre-miR-430a_st1	A	MIMAT0001423	MI0002111	3.154866435	3.379842197	2.095692511	3.389440494	2.619932039	3.071914566	4.496218988	2.19696247	4.340571918	3.02214945	4.614484266	5.640423666	3.118978983	4.509751973	4.517315485	3.573780463	4.819481409	3.781472439	2.757820016	2.258085514	4.470176813	3.958385974	3.834750159	3.236343266	4.930720737	3.738195027
dre-miR-430a_st2	B	MIMAT0001423	MI0002111	3.443164368	1.972427135	2.438272551	1.981550579	4.215146509	2.441647182	1.30647891	1.27404362	1.702403161	3.289513028	1.992263768	1.451011293	1.577758664	1.344078216	3.163286318	1.861180694	3.646274784	1.373004042	0.668957692	3.151678325	2.676501536	2.925573705	1.959418774	1.208554501	0.791862759	2.104592834
dre-miR-430b_st1	B	MIMAT0001424	MI0002142	2.797615855	3.50558783	3.345743545	3.602912617	2.619932039	4.739910123	2.90736263	2.949844704	4.00957228	3.02214945	2.425062613	3.037527583	2.808725718	2.460527206	3.936378876	3.573780463	3.577995628	3.222169681	3.179663938	3.009872802	3.085705136	1.965845498	2.199189265	2.988179017	4.17832641	3.235029078
dre-miR-430b_st2	A	MIMAT0001424	MI0002142	1.678370387	2.267482367	0.441334896	1.981550579	1.68629424	3.071914566	0.741941914	1.27404362	0.290330125	-0.00639201	1.058794781	1.839794182	0.729104598	2.460527206	2.637481626	1.434470193	0.696713034	3.471810058	1.784341023	2.678951367	2.476601111	2.405357536	2.909177159	2.691193719	1.787032106	3.997897535
dre-miR-430c_st1	A	MIMAT0001425	MI0002083	4.796724146	2.73339654	2.438272551	2.840586463	3.428193123	4.045715722	2.132670391	3.091999487	4.525627614	2.504582941	3.57465948	4.233281904	2.419523471	2.928857801	3.342428354	3.439617443	4.051677771	2.057833646	5.304362656	3.799220323	3.085705136	2.621319996	3.170173575	2.323635745	2.547879493	1.635508673
dre-miR-430c_st2	B	MIMAT0001425	MI0002083	1.678370387	1.186424904	1.118268896	1.30994304	2.217504879	2.159331472	0.104480489	1.633376073	1.411397778	0.492226234	1.417728677	2.860300196	1.905312747	2.460527206	1.158085291	3.128250752	1.796994351	0.927181	1.288821342	0.415006189	1.982234277	1.636398989	3.170173575	2.323635745	-0.659863913	2.628612325
dre-miR-430i_st1	B	MIMAT0001880	MI0002139	0.712299975	1.972427135	3.652522003	0.879717433	1.971919766	1.819813749	0.741941914	0.853047791	0.698159064	0.967654653	1.726597792	4.564064837	2.97178607	2.460527206	2.959760515	2.734994211	0.354790511	0.417159443	2.176105962	1.692804474	2.366293841	2.326329851	1.959418774	1.848711205	1.438471599	-0.484538976
dre-miR-430i_st2	A	MIMAT0001880	MI0002139	1.678370387	3.379842197	1.118268896	0.879717433	2.217504879	1.403572343	2.132670391	1.27404362	1.955045734	2.032275592	2.604622119	2.160387528	1.905312747	2.161325097	4.614781557	2.492749757	1.308302115	2.922266658	2.493460638	0.900884476	1.668974847	1.380964201	1.959418774	1.208554501	3.131568479	1.34945181
dre-miR-430j_st1	B	NA	MI0002175	2.797615855	1.972427135	3.507087769	1.30994304	3.203845318	0.893198893	1.30647891	1.27404362	1.702403161	0.492226234	1.992263768	2.160387528	2.808725718	2.460527206	1.982231058	2.206743031	2.49826321	3.079682051	2.176105962	1.329881653	2.476601111	2.243254072	2.593983423	2.323635745	2.986331043	2.900822857
dre-miR-430j_st2	A	NA	MI0002175	1.678370387	1.617698574	1.66678317	1.981550579	1.68629424	0.302687366	1.30647891	1.633376073	1.411397778	1.383873796	2.222770433	2.860300196	2.626230361	1.344078216	1.692186971	1.861180694	1.308302115	1.746201512	1.288821342	2.258085514	2.24788211	2.063440395	3.170173575	1.848711205	1.787032106	2.628612325
dre-miR-454a_st1	B	MIMAT0001877	MI0002074	2.986763442	4.246715051	3.345743545	3.139978558	3.320248931	3.953913944	3.557441879	3.091999487	3.093917985	2.697069933	2.765666836	2.429475015	3.253013446	4.286462718	2.637481626	3.696738061	4.284857509	3.222169681	3.777217021	2.258085514	3.012214729	1.636398989	2.199189265	1.848711205	2.825650814	3.235029078
dre-miR-454a_st2	A	MIMAT0001877	MI0002074	2.58183342	1.617698574	2.438272551	1.30994304	5.423355545	2.159331472	1.764375883	1.937466719	2.545039138	1.735602364	3.963893386	2.160387528	2.18213314	2.161325097	3.285075456	2.734994211	5.943053305	2.057833646	2.176105962	2.258085514	1.668974847	1.862489172	1.357608211	1.553436133	1.239890282	2.770734518
dre-miR-454b_st1	A	MIMAT0001878	MI0002076	7.917358033	4.09365333	5.752402435	6.204577781	9.466732939	6.649742798	9.197085137	5.622992034	8.450409465	5.931527153	7.520589058	7.328514287	6.942755205	7.933627753	7.420271863	8.194984303	8.747248217	7.098253294	2.176105962	3.400369942	7.643671111	9.930632872	7.504591211	0.370784319	3.791267716	7.013345556
dre-miR-454b_st2	B	MIMAT0001878	MI0002076	7.705622761	1.972427135	7.626757962	7.753111832	10.69094377	8.017476833	10.12496309	7.069645829	9.435940284	6.711828202	8.023655251	8.476586579	7.524622207	9.314412109	7.518238265	9.537739891	9.930162967	8.101634388	4.004256181	8.003627532	8.924629332	10.81252114	8.927059156	-0.495309524	7.237252373	7.180795699
dre-miR-456_st1	A	MIMAT0001882	MI0002176	-0.166654891	0.671661413	1.118268896	0.143085814	4.152995837	0.302687366	2.689072132	2.19696247	-0.49920423	1.383873796	-0.22040761	0.978129555	1.187283326	-0.472170239	1.692186971	2.206743031	2.184084852	1.568172934	1.288821342	-0.947762398	-1.177321956	1.092937508	-0.721233145	6.114219012	2.080563924	-0.484538976
dre-miR-456_st2	B	MIMAT0001882	MI0002176	1.470777149	0.105829642	1.66678317	0.641977094	0.049607599	0.302687366	3.557441879	1.633376073	-0.11848432	-0.00639201	0.650728035	-0.145420895	1.905312747	2.161325097	2.230979306	1.434470193	1.308302115	0.678197058	1.288821342	1.99824979	-1.177321956	1.380964201	0.980358935	3.34650976	0.546255247	-0.484538976
dre-miR-457a_st1	A	MIMAT0001883	MI0002177	6.224218259	3.621457513	7.264798173	6.346167328	5.773607113	5.91844551	8.182978074	4.582372947	6.743148517	6.975905029	6.514057195	7.648213961	6.48305399	7.48336969	6.7428285	7.256981198	2.348790109	6.610156958	5.577205045	3.009872802	6.17146451	8.104956101	8.100332035	1.208554501	6.519603799	7.020724711
dre-miR-457a_st2	B	MIMAT0001883	MI0002177	6.455463868	7.014522581	5.752402435	6.691078532	7.885043115	6.357202451	8.687158533	5.498091861	7.660968845	7.427980533	7.829754097	7.605627075	7.577591981	7.920677377	7.213544016	8.16841737	7.09704648	8.115651469	5.387712437	2.678951367	7.827222005	7.15995122	8.386104839	2.988179017	7.195685927	3.588762338
dre-miR-457b_st1	A	MIMAT0001884	MI0002178	2.035610808	1.186424904	1.66678317	1.981550579	3.948855107	1.819813749	1.764375883	1.27404362	0.698159064	2.032275592	2.222770433	0.978129555	2.419523471	0.783377874	3.030703266	2.206743031	1.308302115	1.373004042	2.493460638	1.329881653	3.407142875	1.862489172	1.357608211	1.208554501	2.44311151	2.900822857
dre-miR-457b_st2	B	MIMAT0001884	MI0002178	2.035610808	1.617698574	2.438272551	0.879717433	4.491368526	-0.291774215	2.90736263	1.633376073	3.495421404	2.032275592	1.417728677	1.839794182	0.729104598	2.161325097	0.950377581	2.206743031	1.017566145	0.927181	1.784341023	1.99824979	1.832320669	0.936548055	4.498350255	-0.077391477	1.620414631	1.635508673
dre-miR-458_st1	B	MIMAT0001885	MI0002179	5.03502496	3.50558783	1.118268896	0.879717433	0.959212423	0.893198893	0.104480489	0.853047791	2.37103615	2.868253586	0.650728035	1.451011293	-0.27443654	1.344078216	1.528518138	0.289717516	1.017566145	1.746201512	2.176105962	3.009872802	4.353840893	1.512596985	2.408704486	0.370784319	2.080563924	2.900822857
dre-miR-458_st2	A	MIMAT0001885	MI0002179	1.678370387	2.267482367	2.720291551	1.30994304	2.619932039	1.819813749	1.764375883	1.633376073	2.17595987	1.735602364	1.417728677	2.160387528	1.187283326	-0.472170239	1.528518138	1.434470193	2.49826321	2.321526855	1.784341023	2.678951367	10.04342267	1.862489172	1.357608211	1.553436133	5.958533259	0.268031529
dre-miR-459_st1	A	MIMAT0001886	MI0002180	1.240816256	2.517541588	2.095692511	2.840586463	1.971919766	0.302687366	1.30647891	1.633376073	1.702403161	0.492226234	1.058794781	2.429475015	1.187283326	0.14390112	0.25880155	2.206743031	1.796994351	1.373004042	0.668957692	0.900884476	0.357162163	1.636398989	0.980358935	1.848711205	2.825650814	1.885306894
dre-miR-459_st2	B	MIMAT0001886	MI0002180	-0.441143843	3.379842197	0.441334896	2.665475547	0.959212423	2.159331472	1.30647891	0.381588943	1.702403161	0.967654653	1.992263768	1.451011293	0.729104598	1.79707624	1.528518138	1.434470193	1.308302115	1.373004042	1.784341023	3.281211737	0.854293073	1.380964201	3.285406999	-0.495309524	1.239890282	2.104592834
dre-miR-460-5p_st1	B	MIMAT0001887	MI0002181	0.124118707	-0.679532255	-1.897603888	0.394249738	-1.538581854	-0.291774215	-1.009944292	5.05945025	-0.49920423	-1.515000689	-1.385753402	-0.662331107	-1.095580923	0.14390112	-0.914067377	-1.789946415	2.001294586	-1.632962596	-1.383640024	-1.430427317	1.295712299	0.073690299	-1.344585907	0.370784319	3.651903133	0.657873079
dre-miR-460-5p_st2	A	MIMAT0001887	MI0002181	-0.166654891	1.186424904	1.118268896	2.359320679	1.35111158	0.893198893	0.104480489	0.853047791	1.076493131	-0.00639201	-0.614947786	0.978129555	-0.27443654	2.161325097	1.158085291	0.289717516	0.008584187	0.678197058	0.668957692	-0.086158908	-0.387807358	0.073690299	0.553926284	1.553436133	1.620414631	0.268031529
dre-miR-461_st1	A	MIMAT0001889	MI0002183	1.678370387	1.617698574	1.118268896	1.981550579	2.217504879	3.234842397	0.741941914	1.27404362	1.411397778	2.032275592	1.417728677	0.426969574	2.626230361	2.161325097	0.728889796	3.128250752	1.796994351	0.927181	1.288821342	0.415006189	1.982234277	2.243254072	1.357608211	2.988179017	2.210494863	1.885306894
dre-miR-461_st2	B	MIMAT0001889	MI0002183	0.712299975	0.671661413	1.66678317	1.981550579	2.431348808	1.819813749	1.30647891	2.19696247	1.411397778	0.967654653	1.726597792	1.451011293	2.419523471	2.161325097	1.528518138	-0.328666399	3.83390922	2.057833646	2.493460638	2.48242414	2.366293841	0.936548055	2.199189265	1.208554501	6.870710165	2.770734518
dre-miR-462_st1	B	MIMAT0001855	MI0002028	3.73894316	5.253276832	3.652522003	2.117163593	5.341826373	5.621290901	5.061849954	2.792969246	6.584965099	1.735602364	4.962441491	4.440640032	6.067740506	7.420363584	0.950377581	8.246694107	7.488404063	7.055266445	4.795462586	2.85335829	5.166742875	4.994897894	0.553926284	2.518080769	3.199236432	2.104592834
dre-miR-462_st2	A	MIMAT0001855	MI0002028	5.694043058	5.455981751	2.438272551	5.289610675	8.03102049	5.166838795	7.305562724	6.520454613	8.030627169	4.245690898	5.636784902	4.833247474	6.932625562	7.509552209	3.342428354	8.576699063	5.956689035	7.601630396	5.304362656	1.99824979	4.982742482	7.040942032	5.180914941	2.323635745	2.210494863	1.635508673
dre-miR-92b_st1	A	MIMAT0001809	MI0001953	7.920338763	8.927221257	8.607801633	9.672135404	10.24152095	8.121925457	10.66205048	9.350733222	10.85393055	8.978699091	9.788984686	11.07050379	9.342021578	10.40751756	10.94664705	11.4020453	11.00007958	9.72208856	9.271808587	8.870521267	9.782073266	11.65240969	9.155040538	6.106293174	8.239108129	8.128819664
dre-miR-92b_st2	B	MIMAT0001809	MI0001953	7.739770097	8.87509143	8.061146536	9.045655799	9.575592544	7.828941314	10.05676222	8.190765657	10.51654366	7.287263483	9.542199352	10.53705312	8.736244728	9.902014721	10.34055121	11.18430325	10.50029134	10.0191367	9.438811818	8.51468784	9.56136403	10.48609484	9.537641083	4.637638759	7.781915126	8.174197378
dre-miR-93_st1	B	MIMAT0001810	MI0001954	9.636159502	9.33033131	9.566138938	9.295074528	11.47968891	9.674539573	10.26390226	9.937972221	10.20808443	9.158509898	8.586644281	11.21089529	9.625985184	10.90300595	9.588456965	9.993190644	10.74838198	8.493869906	7.86030513	10.10515759	9.492303027	11.44799878	8.453424099	5.928930611	7.208282073	7.200423967
dre-miR-93_st2	A	MIMAT0001810	MI0001954	9.348161193	8.69469827	10.02668996	8.532967014	11.33914271	9.637923059	10.59883068	9.068126316	9.983716581	9.066312622	7.622120724	10.79768374	9.595808831	10.70668707	9.630686706	9.600694455	10.62192504	8.240300923	8.728206266	10.243947	10.14623934	11.25831524	7.953045683	4.822840585	7.495429171	7.828071654
ebv-miR-BART1_st1	B	NA	NA	0.712299975	0.390884836	-1.134303755	0.879717433	1.162387791	-0.291774215	-1.009944292	2.873424528	3.810836262	3.289513028	-1.622845484	0.978129555	5.139384298	0.14390112	3.476798252	5.248814143	-0.323259408	0.927181	2.87477607	2.133177954	1.668974847	-0.867071747	-1.592256737	4.206263107	1.239890282	0.268031529
ebv-miR-BART1_st2	A	NA	NA	0.987456441	1.972427135	0.441334896	2.117163593	0.959212423	0.302687366	2.434937852	3.341321842	0.290330125	2.504582941	4.477075634	2.160387528	0.729104598	2.161325097	3.397647703	1.434470193	-0.627942197	1.908823667	2.493460638	1.692804474	0.101356074	1.862489172	6.751994121	2.988179017	1.939892491	1.34945181
ebv-miR-BART2_st1	A	MIMAT0001000	MI0001068	-0.166654891	0.105829642	2.095692511	1.981550579	2.788167166	-0.291774215	0.741941914	1.791665242	4.211669882	0.492226234	2.222770433	0.426969574	0.479719101	0.14390112	0.728889796	0.289717516	0.696713034	0.927181	4.855199727	0.415006189	0.854293073	0.772592448	0.980358935	1.848711205	3.551061952	3.422435139
ebv-miR-BART2_st2	B	MIMAT0001000	MI0001068	0.987456441	1.186424904	1.118268896	-0.563159932	0.959212423	0.893198893	1.30647891	1.791665242	3.538749068	2.285405565	2.911437633	3.037527583	1.748666479	1.344078216	1.982231058	2.206743031	1.796994351	2.548385597	-0.658864948	-0.086158908	1.982234277	4.44467913	2.593983423	1.848711205	0.292798626	1.635508673
ebv-miR-BHRF1-1_st1	A	MIMAT0000995	MI0001064	1.865810824	2.267482367	2.720291551	1.50015028	1.68629424	3.855952596	1.764375883	1.633376073	1.076493131	0.967654653	2.425062613	2.160387528	1.577758664	1.344078216	3.098457443	1.434470193	1.796994351	2.19490572	1.784341023	3.151678325	3.085705136	3.548686594	2.199189265	3.236343266	1.787032106	2.104592834
ebv-miR-BHRF1-1_st2	B	MIMAT0000995	MI0001064	2.895126694	-1.450049322	3.507087769	-0.957885695	3.263183947	-0.810033372	-1.746783645	-0.546295248	-1.894465309	-0.686680567	-2.587201368	0.426969574	3.253013446	3.364004963	3.576137641	2.35606789	2.348790109	-0.359656652	-1.57397356	-2.520869801	3.894863887	4.384397975	3.339844027	-1.786351806	3.69984367	1.998409046
ebv-miR-BHRF1-2-_st1	A	MIMAT0000996	MI0001065	1.678370387	1.617698574	0.441334896	0.879717433	1.68629424	2.68149198	2.132670391	2.792969246	1.076493131	1.383873796	2.604622119	1.839794182	1.905312747	2.928857801	1.350770353	1.861180694	1.308302115	0.927181	2.176105962	0.415006189	1.295712299	1.380964201	1.357608211	2.988179017	1.438471599	1.022950395
ebv-miR-BHRF1-2-_st2	B	MIMAT0000996	MI0001065	1.240816256	2.517541588	1.66678317	0.879717433	1.971919766	2.159331472	2.689072132	2.19696247	0.290330125	2.697069933	1.058794781	0.978129555	0.224263413	1.344078216	1.692186971	3.128250752	1.308302115	0.927181	2.176105962	1.692804474	1.982234277	1.380964201	0.980358935	1.553436133	0.546255247	2.104592834
ebv-miR-BHRF1-2_st1	A	MIMAT0000997	MI0001065	3.568689737	2.73339654	1.66678317	3.389440494	2.217504879	2.441647182	1.764375883	1.937466719	1.411397778	0.967654653	1.992263768	2.429475015	3.69335481	1.344078216	1.350770353	1.861180694	2.184084852	2.057833646	2.176105962	0.900884476	2.24788211	3.032101911	1.959418774	2.102727363	1.239890282	3.665377546
ebv-miR-BHRF1-2_st2	B	MIMAT0000997	MI0001065	1.240816256	0.671661413	1.66678317	1.981550579	1.35111158	0.893198893	1.764375883	1.27404362	1.411397778	2.032275592	1.417728677	2.429475015	2.626230361	2.460527206	0.728889796	0.289717516	2.184084852	1.746201512	1.288821342	1.99824979	-0.149118085	1.092937508	0.553926284	1.208554501	1.239890282	2.104592834
ebv-miR-BHRF1-3_st1	B	MIMAT0000998	MI0001066	3.627659086	2.267482367	3.652522003	2.46808841	1.35111158	1.819813749	0.741941914	3.15833779	2.460416393	3.885662261	3.57465948	4.677804878	3.315769397	1.79707624	1.158085291	4.351295441	-0.627942197	2.548385597	2.493460638	3.510653155	1.982234277	1.636398989	0.980358935	2.323635745	0.791862759	3.588762338
ebv-miR-BHRF1-3_st2	A	MIMAT0000998	MI0001066	4.479452968	5.455981751	5.877202026	4.678647111	4.215146509	5.125166254	5.39493745	5.257323318	5.992596617	5.018617711	5.242744077	5.017525578	5.010641806	5.330274278	4.385486165	5.2284032	5.459378784	5.678609996	4.967751533	5.097417464	5.8760399	5.768619771	4.841766277	4.822840585	4.781629967	5.337527531
fru-miR-137_st1	B	MIMAT0002932	MI0003248	2.58183342	0.671661413	2.438272551	1.674544801	-0.394826657	2.68149198	0.741941914	0.381588943	1.955045734	2.504582941	2.222770433	3.339443088	0.729104598	1.344078216	0.728889796	1.434470193	2.184084852	0.927181	1.288821342	1.692804474	2.24788211	1.380964201	3.909217918	7.642818442	2.210494863	1.885306894
fru-miR-137_st2	A	MIMAT0002932	MI0003248	1.678370387	3.922610402	1.66678317	2.242690312	1.68629424	0.302687366	1.30647891	2.19696247	2.701708384	2.504582941	1.417728677	2.429475015	2.626230361	1.344078216	3.225423167	2.492749757	2.49826321	1.746201512	1.784341023	1.99824979	1.982234277	1.862489172	2.909177159	3.635002365	4.537894801	3.020657791
fru-miR-189_st1	A	MIMAT0003384	MI0003413	-0.166654891	4.010636651	1.118268896	-0.104125103	2.431348808	0.302687366	0.741941914	0.621779376	0.892279792	2.285405565	1.058794781	0.978129555	-0.915622081	0.783377874	0.021407925	0.289717516	1.308302115	2.057833646	1.784341023	0.415006189	0.357162163	4.940015868	2.909177159	0.810484327	3.131568479	0.268031529
fru-miR-189_st2	B	MIMAT0003384	MI0003413	1.470777149	0.671661413	-0.270034219	1.981550579	2.217504879	1.819813749	0.104480489	1.46122934	1.833098625	1.383873796	2.425062613	2.160387528	1.748666479	1.344078216	0.728889796	0.289717516	2.49826321	0.927181	1.288821342	1.99824979	2.853564766	0.772592448	1.357608211	1.553436133	-0.208001609	1.34945181
fru-miR-458_st1	A	MIMAT0002936	MI0003252	1.240816256	0.671661413	2.438272551	1.674544801	1.971919766	0.893198893	2.132670391	1.937466719	1.411397778	2.697069933	1.417728677	1.839794182	1.905312747	0.783377874	1.158085291	1.434470193	4.000203928	2.321526855	-0.023927204	1.329881653	1.982234277	1.092937508	0.553926284	-0.077391477	-0.208001609	1.022950395
fru-miR-458_st2	B	MIMAT0002936	MI0003252	1.678370387	1.972427135	1.118268896	2.46808841	1.971919766	0.302687366	2.434937852	1.633376073	2.17595987	2.697069933	1.726597792	1.451011293	1.187283326	1.79707624	1.528518138	1.861180694	2.49826321	0.417159443	2.176105962	1.329881653	-0.610728248	0.772592448	-0.331817719	-0.077391477	1.620414631	0.657873079
gga-let-7d_st1	B	MIMAT0001161	MI0001232	11.77406305	11.13660789	10.6448385	11.19267074	12.33815416	12.02469035	12.58431888	11.11029031	11.29707807	10.40209114	10.64706498	12.13516974	11.32169131	11.94925664	10.28457333	12.61720527	10.56795516	10.99768424	10.83915308	11.96119067	11.86520821	12.71405727	12.28692677	7.540628562	11.08697735	10.74590528
gga-let-7d_st2	A	MIMAT0001161	MI0001232	11.59327068	11.02806902	10.42978741	10.95106897	12.36141688	11.80778554	12.46419608	10.88578034	11.38916465	10.44194878	10.66105015	11.87918357	11.27208548	11.77042609	10.27666285	12.51758224	10.44147589	11.12325379	10.6930625	11.83544399	10.97273901	12.86748753	12.20790613	8.669372184	11.1388959	10.62158719
gga-miR-106_st1	B	MIMAT0001142	MI0001210	11.74913281	11.86995262	13.64393392	12.65981898	13.05134107	12.56998851	13.2886634	13.20366638	13.61548322	11.76137718	12.58579487	14.16917208	12.81590912	14.01037902	11.53605794	13.62210585	13.62081657	13.60047903	12.34767582	13.36348606	13.11756935	12.43323866	12.10349894	9.807540961	11.61472928	12.05442033
gga-miR-106_st2	A	MIMAT0001142	MI0001210	11.76517916	11.88760184	13.40624794	12.4441703	12.80878893	12.38461526	13.16777343	12.97471743	13.47677243	11.35070061	12.57299554	13.99673399	12.81788844	13.88961378	11.38820526	13.63416949	13.60134108	13.58450433	12.13553246	13.1959456	12.84260533	12.62027733	11.80155397	8.755534197	11.51685515	11.44840343
gga-miR-124b_st1	A	MIMAT0001174	MI0001252	0.421131046	4.010636651	5.053692422	0.879717433	1.971919766	3.75095882	3.267552084	1.46122934	3.91357957	2.032275592	4.818000107	4.783264114	4.45472994	0.14390112	4.044951513	2.206743031	3.891468794	1.373004042	4.105778836	1.329881653	1.668974847	1.092937508	4.29039387	4.206263107	1.620414631	0.657873079
gga-miR-124b_st2	B	MIMAT0001174	MI0001252	0.987456441	3.828939827	2.095692511	1.674544801	1.971919766	2.441647182	2.132670391	1.46122934	4.589360801	2.285405565	-0.22040761	1.839794182	3.54319081	3.574734437	3.342428354	3.915481029	1.308302115	0.927181	3.179663938	3.510653155	1.295712299	1.380964201	1.357608211	1.553436133	3.060701024	1.022950395
gga-miR-130b_st1	A	MIMAT0001165	MI0001239	7.525517232	6.937544668	9.010133144	8.201330101	9.527965333	8.26325608	8.997079026	8.271268715	9.395548109	8.645549356	8.688994089	9.35058101	8.0894105	9.806684915	10.13868926	9.08841031	10.85693397	8.855827049	6.99663366	9.351245778	8.29705955	9.066282725	6.496381899	5.608249995	3.385561476	6.406088848
gga-miR-130b_st2	B	MIMAT0001165	MI0001239	6.98017622	6.651112695	8.8171137	7.665736865	9.48901399	8.315199602	9.148243248	7.373474391	9.443884765	9.108752084	7.411368074	9.2527734	8.257100743	9.642861749	9.598944269	7.506443838	10.66670461	7.994457371	5.387712437	8.568914618	7.080834394	8.565007741	6.459437337	2.518080769	5.379505528	2.104592834
gga-miR-133c_st1	A	MIMAT0001176	MI0001255	8.954907387	8.467120328	1.118268896	7.449088398	2.217504879	2.159331472	1.764375883	6.371668135	0.290330125	3.289513028	7.829754097	0.978129555	2.419523471	4.364769162	0.728889796	-0.861088363	11.6875042	1.159401447	11.69482068	7.527313196	-0.387807358	2.243254072	11.73031265	9.895276262	11.42607957	10.64624947
gga-miR-133c_st2	B	MIMAT0001176	MI0001255	7.473704408	8.101706078	2.585620825	5.571660686	-1.538581854	2.441647182	-0.50319037	2.31305159	-1.804467481	-1.762836148	6.102547637	-0.662331107	0.224263413	5.645498181	-1.082431085	1.183572339	10.83725051	4.11311348	10.80873149	6.360726971	2.24788211	0.073690299	10.45900226	8.752997435	10.42226917	10.1416052
gga-miR-146b_st1	A	MIMAT0003351	MI0003695	9.348161193	8.17300499	8.415306465	7.52055672	10.8677545	9.518119701	9.902508485	8.498713266	8.137803693	7.442024896	8.433668023	8.464721171	8.175690579	8.858194105	8.470164435	9.330497775	9.950758203	8.294705522	8.567540233	7.486916162	8.655528206	12.92622278	12.62325604	7.211667532	9.285342707	9.449066468
gga-miR-146b_st2	B	MIMAT0003351	MI0003695	9.305477862	7.961533684	7.93755009	7.366524696	10.78463174	9.014482122	9.322230052	7.405146861	7.141550026	7.310414776	7.583480617	7.703108959	7.266860458	8.181754592	7.801152823	8.518987913	9.460288084	7.878675068	8.225994541	7.520658415	9.013871802	12.49680497	12.39279621	6.899379305	8.06536298	9.013361376
gga-miR-147_st1	A	MIMAT0003352	MI0003696	3.232341837	1.617698574	2.095692511	3.954657362	4.491368526	0.893198893	2.689072132	3.504212494	4.819494785	3.516094346	3.482707054	3.701283615	4.510121534	2.460527206	1.982231058	4.013693927	1.796994351	5.546957906	4.668046602	2.258085514	5.788861451	0.073690299	2.909177159	3.449062202	3.060701024	3.507940503
gga-miR-147_st2	B	MIMAT0003352	MI0003696	1.470777149	5.059515295	1.66678317	0.394249738	0.959212423	0.302687366	3.267552084	2.522875176	5.443502638	1.383873796	2.222770433	0.978129555	1.391032221	0.14390112	2.447145358	2.206743031	1.308302115	3.222169681	2.983393362	1.692804474	3.155768769	2.405357536	1.357608211	1.848711205	5.73312193	1.635508673
gga-miR-15b_st1	A	MIMAT0001154	MI0001223	10.45916786	9.154398821	11.30528267	10.87519449	13.06769168	10.70313929	13.19157071	10.92454634	11.41143444	10.60375247	10.7175864	12.65295901	11.27909885	12.54325206	10.7787341	11.69535426	12.50629353	12.0263293	9.762660734	8.926975994	11.34961012	13.00107968	11.23426272	5.67405385	8.902983247	9.078457703
gga-miR-15b_st2	B	MIMAT0001154	MI0001223	9.804523451	8.361621329	10.05670451	10.23640582	12.6597968	10.07044906	12.49788732	9.974205809	11.09130375	10.2316533	10.2862825	12.16816462	10.5954885	11.8739926	10.0431794	11.08694531	12.02027079	11.67797845	8.939944141	8.683577518	10.4607669	12.48785099	10.23863859	3.236343266	8.395997091	7.40035826
gga-miR-193_st1	A	MIMAT0003353	MI0003698	11.06591574	8.652308493	11.51589682	8.405711875	10.72386078	11.88637261	11.30115948	9.797182808	8.910590865	10.06127756	7.779358795	8.305315586	9.797672961	8.444062848	9.461622186	9.764862472	9.795269602	10.73783344	9.18264115	10.72445211	10.64975273	11.95525059	10.48986955	9.174865038	9.992447996	11.74591151
gga-miR-193_st2	B	MIMAT0003353	MI0003698	9.785850046	8.808708022	11.15113477	7.410190292	10.26661171	10.92603258	10.77449625	9.13156632	8.02293374	9.378946007	6.554570367	6.390747612	9.026728919	7.202275044	8.456224324	9.217120572	9.222699382	10.17396264	9.044866196	9.868193018	9.669082625	10.64864518	9.046067788	7.961208366	11.39289735	9.326389894
gga-miR-1b_st1	B	MIMAT0001175	MI0001254	3.154866435	1.617698574	1.118268896	3.789314112	0.959212423	0.893198893	1.30647891	1.633376073	2.17595987	1.735602364	1.417728677	1.451011293	1.187283326	2.712346789	1.982231058	1.434470193	2.984323356	0.417159443	1.784341023	1.692804474	2.853564766	0.772592448	1.681773568	1.553436133	2.825650814	3.331685896
gga-miR-1b_st2	A	MIMAT0001175	MI0001254	4.896799416	3.728863423	2.095692511	3.389440494	2.217504879	2.983304486	2.132670391	1.633376073	1.076493131	1.735602364	1.726597792	2.160387528	1.577758664	2.161325097	1.350770353	1.434470193	6.36733268	0.417159443	5.072177295	0.415006189	-0.149118085	2.552568064	4.449086063	0.810484327	6.400268575	4.317134114
gga-miR-200b_st1	A	MIMAT0001172	MI0001250	12.64762522	13.0679453	8.222833387	12.9466428	13.43821441	13.23833598	14.0013103	10.03114047	13.16064144	12.88630124	12.43737262	13.55327265	4.688857504	13.81797671	11.22635342	13.67955971	13.15068295	12.69183312	12.82806491	7.61739409	14.11944484	13.54418853	13.02062703	11.37923311	12.30631133	12.00690468
gga-miR-200b_st2	B	MIMAT0001172	MI0001250	12.15947463	12.85868087	7.206495914	12.86873667	13.24986459	12.63993765	13.76540177	9.967738778	13.00019006	12.85662556	12.03420746	13.38916113	4.105362289	13.45691167	10.85258765	13.41028007	12.96763873	12.55986	12.4488694	7.088386322	13.31595043	13.3187868	12.83520427	11.18824423	12.07483847	11.85417827
gga-miR-202_st1	B	MIMAT0003355	MI0003699	4.896799416	5.017441046	2.438272551	4.474956848	3.320248931	6.164759784	3.098225386	3.650903179	6.960089575	7.023379815	4.699350549	3.804503948	6.550841186	6.739424645	5.040496949	3.439617443	6.36733268	5.05984516	3.508455931	5.47294114	3.155768769	4.278013579	4.29039387	7.158990161	5.709699049	5.781385838
gga-miR-202_st2	A	MIMAT0003355	MI0003699	5.76204697	5.455981751	1.66678317	5.59705884	3.622973789	5.03803613	1.764375883	6.131983393	5.790022438	6.628318362	5.062034744	3.470162556	2.049301124	0.14390112	4.41282713	4.424729733	5.829067558	5.62737988	4.28978191	1.692804474	4.12473977	5.432933991	6.869312632	5.910844752	3.442812059	4.765632229
gga-miR-205b_st1	A	MIMAT0001164	MI0001238	7.769826611	0.671661413	2.095692511	2.569884635	-0.394826657	8.248758964	1.30647891	4.890974213	1.411397778	8.92845465	-0.614947786	1.451011293	0.224263413	0.14390112	0.25880155	0.289717516	6.123143634	0.678197058	2.176105962	-0.086158908	-0.387807358	3.312708469	10.55188659	9.058473594	11.41298882	9.693755502
gga-miR-205b_st2	B	MIMAT0001164	MI0001238	8.922568337	0.671661413	1.66678317	2.117163593	4.491368526	9.238894636	0.741941914	-0.931836723	0.698159064	9.972138459	4.818000107	-0.145420895	-0.27443654	-0.472170239	0.950377581	0.289717516	6.892263608	-0.359656652	1.288821342	0.415006189	-1.961247431	1.862489172	10.31560685	10.48780701	11.90226093	10.43740903
gga-miR-222b_st1	A	NA	NA	10.20731065	8.876565207	8.047924986	8.428895801	10.72083803	9.023026444	8.166721615	7.659764118	7.25097025	5.546007425	7.654436627	7.648213961	6.290283422	5.368892617	8.368755581	5.905262464	7.525487466	9.656483648	6.942485275	8.008392274	7.7657431	12.05096394	13.84362207	13.13156049	13.18269557	12.76937827
gga-miR-222b_st2	B	NA	NA	9.961801341	8.684637733	8.378811407	8.260183402	10.47032525	8.374269534	7.224118543	7.612308982	7.340346527	6.757464351	7.796353567	7.363014258	7.622397107	8.622609876	7.511910107	7.163224513	7.027660529	9.251408971	5.806611098	7.579474511	6.548528173	11.96861411	13.72530793	13.19402764	13.16879838	12.63503345
gga-miR-29a_st1	A	MIMAT0001096	MI0001166	11.63469401	11.4543847	12.67936304	12.22302578	11.46209735	12.1811171	12.83335728	11.07708268	11.14921249	12.11834102	13.45746416	13.25952568	11.33833438	11.4493769	9.246453779	13.87890615	9.763607722	11.60450115	11.15112357	13.18769845	12.65352444	12.49233493	13.56133519	11.66381839	12.89537506	12.85830624
gga-miR-29a_st2	B	MIMAT0001096	MI0001166	11.07530682	11.13967981	12.31971651	12.0782662	10.95380506	11.36010809	12.7137389	10.40898824	10.71669983	11.66998037	13.32841532	13.08901499	10.95928028	11.19014684	8.848447745	13.64324191	9.361199464	11.45172766	10.46357494	12.82023536	12.12539983	11.64826338	13.46752697	11.07905976	12.63430402	12.73487988
gga-miR-301_st1	B	MIMAT0001166	MI0001240	3.984987245	2.73339654	2.438272551	5.40911353	8.469166791	3.637863678	6.573564614	4.313228045	7.806986232	5.161108274	4.428220422	3.470162556	4.736122834	5.613683281	6.612866243	7.108378664	7.525487466	5.546957906	2.176105962	1.329881653	3.518474705	7.955359958	2.759634717	2.323635745	1.0240785	0.268031529
gga-miR-301_st2	A	MIMAT0001166	MI0001240	4.44684803	3.621457513	3.906218792	4.630343821	7.651025148	6.292725629	6.622058092	3.741150947	6.271060058	2.868253586	4.214497157	4.50366441	3.954197108	4.439069698	5.31192541	5.798479139	6.645136485	5.402094229	4.912569391	3.884039919	4.383810191	6.407752836	4.680206686	3.719846358	3.551061952	2.628612325
gga-miR-302a_st1	A	MIMAT0001143	MI0001211	2.035610808	2.267482367	0.441334896	1.981550579	0.959212423	2.68149198	2.132670391	1.633376073	1.702403161	1.735602364	1.726597792	2.160387528	1.577758664	2.928857801	1.528518138	2.492749757	1.796994351	2.321526855	2.493460638	1.329881653	3.155768769	3.395618592	2.408704486	2.323635745	1.438471599	2.900822857
gga-miR-302a_st2	B	MIMAT0001143	MI0001211	0.712299975	1.186424904	0.441334896	2.46808841	1.971919766	1.403572343	0.104480489	-0.1007178	1.702403161	1.735602364	2.222770433	0.978129555	1.905312747	1.344078216	1.528518138	1.861180694	0.696713034	0.927181	1.288821342	1.329881653	2.24788211	1.380964201	1.681773568	-0.077391477	2.210494863	2.298740283
gga-miR-302b-_st1	A	MIMAT0003356	MI0003700	2.986763442	3.828939827	2.095692511	2.46808841	6.038114952	4.045715722	3.683503319	2.618213395	3.204886269	0.967654653	0.650728035	3.037527583	1.905312747	3.118322066	3.225423167	2.492749757	1.796994351	3.352232396	2.176105962	2.85335829	0.854293073	2.811004064	1.357608211	4.475216301	3.442812059	5.763910449
gga-miR-302b-_st2	B	MIMAT0003356	MI0003700	5.200909101	6.551311404	6.377402769	3.602912617	3.794956495	3.234842397	3.267552084	0.853047791	3.093917985	5.717375186	2.425062613	1.839794182	3.489529804	2.161325097	2.111175879	4.49462807	2.184084852	1.746201512	4.004256181	1.99824979	3.407142875	4.44467913	0.103182037	2.518080769	1.787032106	1.635508673
gga-miR-302c-_st1	B	MIMAT0003358	MI0003701	1.865810824	1.186424904	5.105597893	1.50015028	1.971919766	1.403572343	3.419580832	1.633376073	2.545039138	1.735602364	3.166658351	1.451011293	1.187283326	1.344078216	2.637481626	0.906042886	1.308302115	2.650668005	2.176105962	2.678951367	-0.387807358	2.243254072	1.681773568	3.544961784	4.369206598	2.472222121
gga-miR-302c-_st2	A	MIMAT0003358	MI0003701	2.461614635	0.671661413	1.118268896	3.789314112	5.284800897	2.159331472	2.689072132	-0.330293361	4.589360801	3.02214945	2.222770433	2.860300196	4.614936988	5.513805058	2.545190248	1.861180694	2.184084852	1.746201512	3.648969798	5.899370405	2.24788211	7.384956555	1.959418774	2.323635745	3.602346048	3.873802531
gga-miR-302d_st1	A	MIMAT0003360	MI0003702	1.678370387	0.671661413	1.66678317	2.840586463	1.35111158	1.819813749	2.434937852	1.937466719	1.411397778	0.492226234	0.650728035	3.037527583	1.577758664	0.783377874	1.158085291	1.434470193	0.696713034	2.057833646	1.784341023	-0.086158908	2.24788211	1.380964201	2.199189265	2.846891664	3.060701024	-0.121132013
gga-miR-302d_st2	B	MIMAT0003360	MI0003702	1.240816256	0.671661413	1.66678317	2.46808841	1.68629424	2.159331472	3.267552084	0.853047791	0.290330125	2.032275592	1.058794781	0.978129555	1.187283326	4.577150251	1.350770353	1.434470193	0.696713034	1.373004042	0.668957692	1.329881653	0.854293073	1.380964201	2.199189265	2.102727363	2.210494863	1.635508673
gga-miR-31_st1	B	MIMAT0001189	MI0001276	6.114008451	6.868128739	6.148860148	2.117163593	6.480684317	2.159331472	1.764375883	4.371196438	8.324629145	2.285405565	2.765666836	2.429475015	11.16798347	5.904102403	5.601196825	4.351295441	4.000203928	3.003024213	4.733154943	-0.086158908	-0.816336061	6.201279622	8.799809384	6.082251171	10.10057367	7.174193156
gga-miR-31_st2	A	MIMAT0001189	MI0001276	1.240816256	5.633716853	2.720291551	2.665475547	2.431348808	3.51534011	1.30647891	1.27404362	7.824794789	3.02214945	3.482707054	1.839794182	10.85585859	4.022555112	4.683808689	1.861180694	3.946847945	3.956685635	4.004256181	6.322983628	4.01432414	3.354742545	8.797343754	6.292447848	9.665514303	7.450398654
gga-miR-34b_st1	A	MIMAT0001179	MI0001260	5.814234641	4.786495942	5.424570933	4.237941583	4.960099264	5.680066664	4.628389801	1.46122934	6.493301181	4.860544804	3.279640159	1.839794182	6.583577004	3.437636863	2.959760515	6.540330938	4.447742525	5.519123907	0.668957692	4.181252519	1.982234277	1.380964201	1.681773568	2.518080769	1.939892491	5.31371476
gga-miR-34b_st2	B	MIMAT0001179	MI0001260	5.384628041	4.172194823	5.54231031	8.234097337	2.788167166	4.992420582	2.90736263	4.766671079	1.076493131	4.42549047	3.57465948	2.429475015	3.253013446	2.712346789	3.098457443	6.419387799	3.577995628	3.471810058	2.493460638	5.132716914	2.57973703	1.241131665	2.199189265	1.553436133	2.547879493	1.635508673
gga-miR-375_st1	A	MIMAT0003362	MI0003705	12.3429752	9.877002036	11.15999525	11.97588235	13.26746499	12.56877321	11.83287053	11.86276649	11.4095917	12.7907547	11.33118353	11.11356752	11.32532574	13.15266856	13.18873835	12.4402961	10.84964123	12.24441939	10.9096497	11.29198921	12.21947096	14.22079962	12.34358115	9.399093999	11.2053362	11.8999176
gga-miR-375_st2	B	MIMAT0003362	MI0003705	11.83278797	9.296599235	10.82567189	11.50275202	12.99733547	12.12467407	11.41621978	11.366841	11.23579076	12.70052845	10.87700391	10.54129631	10.63077177	13.01284043	12.96932275	12.13111719	10.64527851	11.85413253	10.41779326	10.90904107	11.76629473	14.05625981	11.84934958	9.05435874	10.72660325	11.31894866
gga-miR-449_st1	A	MIMAT0003372	MI0003715	0.987456441	4.246715051	2.720291551	1.50015028	4.588649671	0.893198893	2.434937852	1.937466719	6.595376108	6.459110423	2.911437633	2.659761435	2.97178607	1.344078216	2.885330946	3.810189763	2.984323356	0.151550619	2.176105962	3.964208274	2.57973703	5.148058657	0.103182037	3.544961784	3.199236432	2.900822857
gga-miR-449_st2	B	MIMAT0003372	MI0003715	2.461614635	3.728863423	3.652522003	1.981550579	0.959212423	3.234842397	1.764375883	1.791665242	3.700337288	2.697069933	2.222770433	2.160387528	4.712682897	1.79707624	-0.20938135	1.861180694	1.796994351	1.746201512	4.004256181	3.281211737	3.407142875	2.405357536	1.357608211	-0.495309524	2.080563924	2.628612325
gga-miR-455_st1	B	MIMAT0003364	MI0003707	1.865810824	0.671661413	4.018275186	4.878053143	2.619932039	2.889177757	1.764375883	4.809302154	4.481528065	1.735602364	3.166658351	5.395960121	0.729104598	0.14390112	0.49669995	4.744732765	6.216788193	2.19490572	1.784341023	4.537194578	1.832320669	-0.58416726	6.56754939	4.264182776	4.803891831	5.635277432
gga-miR-455_st2	A	MIMAT0003364	MI0003707	2.693481019	1.617698574	1.118268896	4.269770211	-0.394826657	3.234842397	0.741941914	0.853047791	-0.11848432	1.383873796	0.650728035	0.978129555	4.367465949	0.14390112	0.950377581	4.013693927	3.351863062	4.287632984	0.668957692	-0.086158908	3.671142704	1.636398989	6.446909291	1.553436133	3.834926253	2.628612325
gga-miR-466_st1	A	MIMAT0003370	MI0003713	3.443164368	2.517541588	2.095692511	3.269926705	2.619932039	2.68149198	4.628389801	2.792969246	3.810836262	1.383873796	1.726597792	3.037527583	2.97178607	2.161325097	2.724606792	3.915481029	4.101396403	3.079682051	3.508455931	2.258085514	3.621992289	3.395618592	4.545996642	1.848711205	2.330971186	3.422435139
gga-miR-466_st2	B	MIMAT0003370	MI0003713	2.797615855	2.517541588	1.66678317	2.665475547	2.788167166	3.310091905	2.434937852	1.937466719	3.093917985	3.289513028	2.604622119	3.196096269	3.118978983	1.79707624	1.692186971	2.944328504	2.49826321	2.922266658	2.176105962	2.678951367	4.260035981	2.811004064	6.88797084	5.716314421	2.330971186	2.104592834
gga-miR-489_st1	B	MIMAT0003365	MI0003708	1.470777149	2.267482367	1.66678317	-0.34095391	6.26158318	5.125166254	3.098225386	0.381588943	-0.11848432	1.735602364	2.425062613	-0.145420895	2.419523471	5.026512353	-0.20938135	1.434470193	1.796994351	1.568172934	1.288821342	3.281211737	-0.816336061	3.395618592	0.553926284	1.848711205	1.239890282	1.635508673
gga-miR-489_st2	A	MIMAT0003365	MI0003708	0.712299975	1.186424904	2.095692511	1.674544801	0.959212423	0.893198893	2.132670391	1.633376073	0.290330125	1.383873796	1.726597792	1.451011293	2.626230361	1.79707624	1.158085291	1.434470193	2.001294586	-0.109919512	3.179663938	1.692804474	3.22269969	1.241131665	3.045319651	2.518080769	1.438471599	2.298740283
gga-miR-499_st1	B	MIMAT0003367	MI0003710	2.331560058	2.267482367	2.095692511	1.30994304	1.971919766	1.819813749	2.132670391	2.421402446	1.955045734	1.383873796	2.425062613	1.839794182	0.729104598	1.79707624	1.350770353	1.434470193	0.008584187	1.746201512	2.757820016	0.415006189	1.295712299	1.380964201	1.681773568	2.988179017	1.239890282	2.298740283
gga-miR-499_st2	A	MIMAT0003367	MI0003710	3.154866435	3.091069679	2.095692511	4.103172403	3.320248931	3.310091905	4.563809513	2.618213395	2.37103615	0.967654653	4.270945373	3.339443088	4.175445639	4.364769162	2.447145358	4.744732765	2.760387043	4.383102419	2.176105962	3.009872802	3.809430045	3.131597642	4.047651326	3.236343266	4.455999783	3.665377546
gga-miR-7b_st1	B	MIMAT0001192	MI0001279	9.007712483	10.54693273	7.056136008	9.421375585	8.888584699	9.815646855	7.631944861	7.771991888	8.079658685	7.588111708	6.429450652	8.718947608	7.03085755	8.213958562	7.949010314	7.141535693	10.23028061	6.807259707	9.636165105	8.506290913	8.901428673	7.626003949	5.768873295	1.208554501	5.451857806	4.364139792
gga-miR-7b_st2	A	MIMAT0001192	MI0001279	8.847823939	10.62090089	6.479396221	8.766490036	9.118306612	10.21417884	7.213607019	8.014885023	7.766094625	8.011892113	7.19409064	7.689579774	7.708037539	8.642465569	8.059442977	7.506443838	10.16273936	7.627948134	9.103108133	8.26085571	8.075435363	8.220447651	6.859892271	4.615519943	5.102282667	5.576437227
gga-miR-9-_st1	B	MIMAT0003350	MI0003694	0.712299975	1.972427135	2.958725407	1.981550579	6.055276328	1.403572343	2.132670391	0.853047791	2.701708384	2.285405565	1.417728677	1.451011293	0.729104598	0.783377874	0.728889796	2.492749757	1.796994351	2.548385597	2.176105962	2.85335829	0.357162163	0.772592448	0.103182037	7.563971105	3.385561476	1.885306894
gga-miR-9-_st2	A	MIMAT0003350	MI0003694	3.154866435	2.922734207	3.164705124	3.389440494	3.428193123	2.68149198	3.267552084	2.421402446	1.076493131	3.02214945	2.911437633	3.804503948	2.18213314	3.118322066	2.885330946	2.492749757	2.184084852	2.321526855	1.784341023	3.510653155	5.375524235	3.98562045	2.593983423	2.988179017	1.939892491	3.331685896
ggo-miR-220_st1	A	NA	MI0002889	0.712299975	-0.172801465	2.275924151	1.674544801	-1.538581854	-1.578557286	0.104480489	-0.746886686	-0.49920423	-0.881825045	-1.385753402	-0.662331107	0.224263413	-0.987843233	-1.082431085	-0.02622502	-0.323259408	-0.109919512	-2.040783126	0.162715508	1.668974847	-0.867071747	0.103182037	1.553436133	1.239890282	-0.121132013
ggo-miR-220_st2	B	NA	MI0002889	-0.922900672	-0.679532255	0.079822552	-1.571217771	-0.962951151	-1.233515947	-1.009944292	-1.101895843	-0.49920423	-1.225114617	-0.423720898	1.451011293	0.729104598	-1.401190371	-0.320750262	-1.087990451	-0.323259408	-1.003436886	-0.929952832	-1.122671414	-0.610728248	-0.867071747	-1.592256737	-1.177124563	-0.659863913	0.657873079
gma-miR319c_st1	B	NA	MI0001789	0.421131046	1.186424904	2.095692511	1.8345037	0.049607599	1.819813749	0.741941914	0.853047791	0.290330125	-0.474889755	0.212293976	2.659761435	-1.095580923	1.344078216	1.350770353	1.861180694	1.308302115	1.908823667	4.004256181	0.900884476	0.101356074	2.243254072	-0.331817719	1.208554501	0.546255247	2.298740283
gma-miR319c_st2	A	NA	MI0001789	-0.693721056	0.105829642	-0.270034219	1.30994304	0.515673318	1.403572343	2.132670391	3.784274978	2.069074902	0.967654653	2.604622119	2.160387528	2.526261457	-0.472170239	0.021407925	2.206743031	2.184084852	0.927181	4.912569391	0.415006189	2.476601111	0.427416212	-1.057108861	4.57024349	1.939892491	1.34945181
hcmv-miR-UL112_st1	A	MIMAT0001577	MI0001680	0.124118707	6.053955177	1.409419092	5.225937577	3.010258826	5.429089643	5.107930024	6.165240312	5.799055473	5.018617711	5.988906501	0.426969574	5.029750108	4.8191917	5.857143319	5.892338494	5.587570172	5.339821844	3.268929338	2.133177954	2.676501536	3.619649508	3.909217918	-0.862289646	3.651903133	5.384007396
hcmv-miR-UL112_st2	B	MIMAT0001577	MI0001680	7.407269671	3.676141934	6.085586199	6.315881461	3.667894701	5.125166254	3.907158204	6.080615762	6.465194696	6.009021099	5.077986867	6.074238119	5.890742137	1.344078216	5.847127901	5.943354448	4.628592037	4.760634962	4.634361587	4.456049178	7.34817889	3.98562045	4.174076016	2.988179017	4.483814842	6.644452373
hcmv-miR-UL148D_st1	A	NA	MI0001681	0.124118707	-2.385725639	-2.043659299	-1.571217771	-2.58407263	-2.317879327	-2.549676878	-0.931836723	-2.210488959	-0.00639201	-2.462917041	2.007489963	-2.013463982	-1.401190371	2.637481626	-2.381639261	-2.270778694	-2.362807715	-2.289516691	3.341986026	-1.004818675	3.312708469	0.980358935	5.479225161	-1.130375185	-1.093215415
hcmv-miR-UL148D_st2	B	NA	MI0001681	-4.162541455	-4.646467802	-4.209746339	-2.779913543	-4.559341937	-1.414518816	-3.455727106	-4.102408455	-2.978260068	-4.858600103	-4.292655766	-3.56074154	-3.634400245	-4.605472766	-4.589559267	-3.715694596	-3.421522519	-4.3401708	-4.070101696	-4.504364653	-2.873657551	-3.206529153	0.329176695	1.980336863	-2.496803259	-1.658678612
hcmv-miR-UL22A_st1	B	MIMAT0001574	MI0001678	1.470777149	2.267482367	1.66678317	2.755520147	-0.394826657	2.68149198	4.96503779	1.27404362	3.093917985	-0.00639201	0.212293976	0.426969574	0.729104598	1.344078216	0.950377581	-0.861088363	1.308302115	0.151550619	1.288821342	0.900884476	-0.816336061	2.243254072	6.96028082	0.810484327	-0.208001609	1.885306894
hcmv-miR-UL22A_st2	A	MIMAT0001574	MI0001678	0.987456441	3.828939827	2.438272551	-0.104125103	2.431348808	0.893198893	0.104480489	1.46122934	0.496395693	2.504582941	1.417728677	0.978129555	0.479719101	0.14390112	0.49669995	0.906042886	0.696713034	2.922266658	1.784341023	1.329881653	0.854293073	0.427416212	1.959418774	-0.077391477	2.646102191	1.022950395
hcmv-miR-UL22A-_st1	A	MIMAT0001575	MI0001678	2.58183342	1.617698574	2.095692511	4.030804184	1.68629424	1.403572343	1.30647891	0.853047791	1.702403161	-0.474889755	1.417728677	2.659761435	1.905312747	0.783377874	1.842989027	1.861180694	1.308302115	0.927181	2.176105962	1.329881653	1.668974847	1.636398989	3.285406999	0.370784319	2.986331043	2.770734518
hcmv-miR-UL22A-_st2	B	MIMAT0001575	MI0001678	0.712299975	2.267482367	2.095692511	0.879717433	0.959212423	0.893198893	1.764375883	1.27404362	1.411397778	-0.00639201	1.058794781	0.426969574	1.905312747	2.161325097	1.350770353	2.206743031	-0.323259408	0.927181	1.288821342	1.99824979	4.902047968	0.602275861	1.357608211	0.370784319	0.546255247	0.268031529
hcmv-miR-UL36_st1	B	MIMAT0001576	MI0001679	1.470777149	0.671661413	1.66678317	-0.34095391	-0.787973247	2.159331472	0.104480489	1.633376073	-0.11848432	3.02214945	0.212293976	0.426969574	1.187283326	-0.472170239	3.397647703	-0.861088363	2.184084852	0.151550619	1.784341023	0.415006189	-0.387807358	0.427416212	-0.331817719	1.553436133	-0.208001609	1.34945181
hcmv-miR-UL36_st2	A	MIMAT0001576	MI0001679	0.987456441	1.186424904	1.118268896	0.879717433	1.68629424	1.819813749	2.434937852	2.07214427	0.892279792	2.868253586	5.67926351	0.978129555	2.305150436	1.344078216	2.230979306	1.434470193	1.796994351	1.746201512	1.784341023	3.009872802	2.476601111	3.312708469	3.170173575	3.117385852	3.060701024	4.166247413
hcmv-miR-UL70-3p_st1	B	MIMAT0003343	MI0003688	12.20281007	11.68361983	12.11900514	12.03388294	12.32416924	12.14504013	11.41191576	12.03841112	12.0639086	11.96704931	12.3062175	12.31651206	11.59633205	11.86957688	12.27832129	11.45301498	11.79106972	12.07152646	11.57674205	12.47862352	11.26099077	12.30410515	11.79167799	11.98768933	10.55927847	11.6852365
hcmv-miR-UL70-3p_st2	A	MIMAT0003343	MI0003688	12.71687128	12.44741041	12.87851706	12.63741063	13.12933998	13.02716273	12.64999243	12.67853219	12.77223656	12.35327369	13.00697884	13.03328311	12.0709004	12.69083103	13.00823572	12.34875927	12.9094257	12.86320281	12.69787154	13.46012667	12.15158298	13.19830722	12.8843862	12.71640934	11.76777564	12.62651838
hcmv-miR-UL70-5p_st1	B	MIMAT0003342	MI0003688	-3.561062506	-4.487724259	-3.844874829	-2.894480278	-3.747183554	-1.414518816	-2.549676878	-3.469314047	-4.635648001	-4.430847272	-2.587201368	-3.916187315	-3.41546367	-4.080766002	-4.923647552	-3.793195797	-3.310959805	-4.000429439	-2.503392251	-4.504364653	-3.716991504	0.772592448	-1.703711515	-3.596077613	-2.701176955	-1.453795193
hcmv-miR-UL70-5p_st2	A	MIMAT0003342	MI0003688	-2.141878112	-2.385725639	-2.043659299	-1.290185808	-2.147444877	-2.502452219	-2.718289261	1.937466719	-2.347176323	-2.487342928	-2.178798981	2.763296867	-2.370776338	-0.987843233	-3.004367307	2.206743031	-1.72246684	-3.02448555	-2.503392251	-2.447981581	-1.004818675	2.063440395	0.103182037	-1.978749606	-0.085860748	-1.924963577
hcmv-miR-US25-1_st1	A	MIMAT0001581	MI0001684	-3.790356335	-4.683572742	-4.143751337	-3.36267478	-4.230124748	1.622612028	-3.637132652	-1.535572047	-3.598054444	-4.576421698	-3.647432403	-4.301550562	-2.724254166	-4.605472766	-4.714712501	-3.454844929	3.179352136	-4.3401708	-3.926004325	-3.688857835	-3.181095804	-3.142252126	1.175761832	-3.399286562	-1.640310568	-3.15054107
hcmv-miR-US25-1_st2	B	MIMAT0001581	MI0001684	-3.475837721	-3.02130548	-4.36266578	-4.282342053	-4.6695417	-4.800692736	-2.02135944	-4.931660017	-4.010600064	-1.762836148	-4.235756173	-4.301550562	-1.909644393	-3.072471267	-4.829888359	-3.866771598	-1.878386204	-4.891114456	-4.292219705	5.814894288	-3.134113542	-4.667266457	-4.352729913	-2.229305305	-3.717876558	-4.025441936
hcmv-miR-US25-2-3p_st1	A	MIMAT0001583	MI0001685	4.44684803	5.159639036	3.164705124	6.331103829	7.275951505	5.496038357	4.461205086	1.937466719	6.315814389	5.546007425	4.125494114	4.195653363	0.966196883	3.922781646	6.944237883	2.206743031	4.408701505	0.678197058	-1.383640024	6.838432703	2.476601111	4.55821367	0.103182037	-1.025852318	1.705543182	-1.559341768
hcmv-miR-US25-2-3p_st2	B	MIMAT0001583	MI0001685	3.79157239	4.951942545	6.244661267	3.139978558	3.984924697	1.403572343	5.298844914	3.650903179	5.420281038	3.965128312	-0.423720898	3.269493888	3.315769397	2.460527206	6.396376426	4.744732765	2.348790109	-2.18666084	3.432837481	5.249890881	0.357162163	2.063440395	3.492102064	-1.786351806	7.119932546	3.997897535
hcmv-miR-US25-2-5p_st1	A	MIMAT0001582	MI0001685	1.470777149	1.617698574	1.66678317	0.143085814	0.515673318	3.953913944	0.741941914	-0.1007178	3.308177509	2.032275592	3.82035757	-0.662331107	6.337108645	4.203697434	4.145998386	0.906042886	2.184084852	3.634776323	0.668957692	2.85335829	1.490586017	1.862489172	2.199189265	3.117385852	0.791862759	2.104592834
hcmv-miR-US25-2-5p_st2	B	MIMAT0001582	MI0001685	-2.24577591	-1.450049322	0.441334896	3.954657362	1.834697671	3.51534011	-2.457680915	-1.535572047	2.774481719	0.735896757	-2.014255242	0.426969574	4.537044033	4.609710089	3.131222313	-0.02622502	1.017566145	-1.760082778	0.668957692	2.258085514	1.295712299	-0.100000411	-0.533176563	-0.291987831	2.547879493	-0.651950308
hcmv-miR-US33_st1	A	MIMAT0001584	MI0001686	6.06098935	5.888573673	6.835384458	4.72539218	6.382104994	7.608231518	6.779998288	7.60626582	6.25144652	5.891162475	6.47237382	6.905542464	5.029750108	7.406496725	6.795877007	6.287375265	5.737255618	6.880228574	6.405617091	7.145732139	7.000627956	5.903958191	7.221635769	5.767458372	3.651903133	5.983659129
hcmv-miR-US33_st2	B	MIMAT0001584	MI0001686	8.429389292	7.166824403	7.553804824	7.01710157	7.656660034	8.772459434	6.135132044	6.570968887	7.806986232	8.304868116	7.880726654	8.488355197	6.932625562	7.401844664	7.473346985	6.979836	7.837084838	7.107634475	7.579014751	8.875745782	7.662193401	7.999707604	8.14755674	8.74791049	5.102282667	6.05005645
hcmv-miR-US4_st1	B	MIMAT0003341	MI0003687	9.136335419	9.137287814	9.66795594	8.536255273	9.41031083	9.955377543	9.163343354	9.512962541	9.317507296	8.833088316	9.434659343	9.326743696	9.118959714	8.41434396	10.19803618	9.286704382	9.599398127	8.857218216	8.91379635	10.63022131	8.675420854	8.600884364	8.600682385	8.676082832	7.904378685	8.611815795
hcmv-miR-US4_st2	A	MIMAT0003341	MI0003687	8.750690171	9.819163427	9.140419707	7.730324322	9.485060385	8.448036456	8.66996009	9.030259334	8.992643061	8.882847018	9.601417851	8.458751672	8.877607404	9.225060241	9.440535601	7.948729943	9.307650363	9.104515073	10.04796376	10.21073962	7.143695155	7.435502428	7.225308812	6.903959621	7.968723572	8.598315063
hcmv-miR-US5-1_st1	A	MIMAT0001579	MI0001682	5.578103233	5.080102231	1.894040408	5.871388845	5.720817463	5.207343922	3.098225386	5.792165202	3.661574218	2.032275592	4.719812691	0.426969574	4.537044033	5.074012436	6.592021695	4.7731662	5.783891113	3.222169681	0.99392947	5.88907724	0.357162163	4.911774081	3.756289768	1.208554501	3.199236432	2.472222121
hcmv-miR-US5-1_st2	B	MIMAT0001579	MI0001682	-0.441143843	3.876524916	4.661544795	3.874320951	4.701734949	-0.810033372	-1.009944292	2.522875176	5.408528779	6.027761663	4.242995074	2.659761435	3.118978983	1.79707624	5.53412557	4.528353968	2.634832245	4.185451256	2.87477607	4.926955489	-0.149118085	3.619649508	-0.721233145	0.370784319	-0.860486419	0.657873079
hcmv-miR-US5-2_st1	B	MIMAT0001580	MI0001683	1.678370387	1.186424904	2.438272551	3.269926705	1.35111158	2.159331472	0.104480489	4.05505776	1.076493131	2.868253586	2.911437633	2.429475015	2.419523471	2.460527206	0.49669995	1.434470193	1.796994351	1.746201512	-0.658864948	1.692804474	1.295712299	0.772592448	4.498350255	1.553436133	2.330971186	1.022950395
hcmv-miR-US5-2_st2	A	MIMAT0001580	MI0001683	2.331560058	2.267482367	2.720291551	2.242690312	1.971919766	1.819813749	2.434937852	4.124017237	1.076493131	1.735602364	1.417728677	0.978129555	1.187283326	2.161325097	1.528518138	2.206743031	2.49826321	1.746201512	2.493460638	2.48242414	2.24788211	2.405357536	3.756289768	2.518080769	0.791862759	2.472222121
hsa-asg-10000_st1	A	NA	NA	2.58183342	1.617698574	2.438272551	0.879717433	2.217504879	2.159331472	2.90736263	0.853047791	1.411397778	2.285405565	2.222770433	1.451011293	3.118978983	-0.472170239	1.692186971	2.206743031	2.184084852	2.057833646	1.784341023	1.329881653	3.518474705	1.092937508	2.593983423	1.553436133	1.787032106	2.104592834
hsa-asg-10000_st2	B	NA	NA	2.331560058	1.972427135	2.720291551	1.981550579	2.431348808	2.889177757	1.764375883	1.937466719	1.411397778	0.967654653	1.417728677	2.429475015	2.419523471	2.460527206	1.842989027	1.434470193	1.796994351	1.373004042	2.176105962	0.900884476	1.982234277	0.772592448	2.199189265	1.848711205	1.939892491	2.770734518
hsa-asg-10001_st1	A	NA	NA	3.305991052	2.267482367	1.118268896	2.840586463	2.788167166	3.234842397	3.557441879	1.27404362	1.955045734	2.032275592	1.992263768	2.860300196	2.419523471	2.712346789	1.158085291	2.734994211	1.567286936	1.746201512	1.784341023	2.258085514	2.120280164	2.155760452	1.959418774	1.553436133	2.547879493	1.885306894
hsa-asg-10001_st2	B	NA	NA	2.190158108	2.517541588	2.438272551	2.46808841	2.431348808	2.159331472	2.689072132	3.282789577	3.035196816	2.868253586	3.482707054	3.339443088	3.740182904	3.118322066	2.724606792	5.420597223	2.760387043	2.922266658	2.757820016	2.678951367	4.702142049	3.395618592	3.673392061	3.236343266	2.210494863	3.422435139
hsa-asg-10002_st1	A	NA	NA	1.240816256	1.186424904	0.441334896	3.389440494	1.971919766	3.637863678	1.30647891	1.27404362	0.698159064	0.492226234	1.726597792	1.839794182	1.577758664	3.118322066	4.145998386	0.906042886	1.567286936	2.548385597	0.668957692	2.48242414	0.101356074	3.082672896	2.759634717	1.208554501	3.791267716	1.34945181
hsa-asg-10002_st2	B	NA	NA	1.678370387	1.972427135	1.66678317	1.30994304	0.515673318	-0.291774215	2.434937852	1.937466719	1.702403161	0.492226234	0.650728035	1.451011293	1.187283326	1.344078216	1.528518138	0.289717516	1.567286936	1.373004042	2.176105962	0.900884476	2.366293841	2.326329851	1.681773568	4.475216301	2.73848927	2.298740283
hsa-asg-10003_st1	A	NA	NA	1.240816256	1.617698574	2.095692511	1.674544801	2.939774394	1.819813749	3.557441879	0.853047791	2.37103615	0.967654653	1.058794781	3.196096269	2.18213314	0.783377874	1.692186971	2.734994211	2.876464881	2.321526855	1.784341023	1.692804474	3.571142635	12.39311819	8.305113988	2.988179017	2.44311151	1.885306894
hsa-asg-10003_st2	B	NA	NA	1.240816256	-0.436243699	2.720291551	0.394249738	0.515673318	0.893198893	2.132670391	1.27404362	1.411397778	0.967654653	1.058794781	-0.662331107	0.224263413	1.79707624	0.49669995	1.434470193	1.567286936	1.373004042	2.493460638	-0.086158908	0.101356074	0.936548055	2.199189265	1.553436133	1.239890282	5.746220998
hsa-asg-10004_st1	A	NA	NA	1.240816256	3.091069679	3.906218792	0.394249738	2.431348808	1.819813749	4.86128129	0.853047791	1.411397778	2.032275592	1.417728677	2.160387528	1.905312747	-0.472170239	1.350770353	2.206743031	1.308302115	2.057833646	2.983393362	1.99824979	2.476601111	0.073690299	2.199189265	4.319883696	2.44311151	2.298740283
hsa-asg-10004_st2	B	NA	NA	2.035610808	0.105829642	1.118268896	1.981550579	1.68629424	2.159331472	1.30647891	2.19696247	2.37103615	1.383873796	1.726597792	1.451011293	2.18213314	0.783377874	1.528518138	1.434470193	1.308302115	1.373004042	-0.023927204	1.692804474	0.854293073	1.092937508	2.909177159	1.208554501	1.239890282	0.268031529
hsa-asg-10005_st1	B	NA	NA	2.797615855	0.938770285	2.275924151	-0.104125103	1.5254782	3.071914566	5.665451871	2.708059516	-0.836890831	-1.762836148	-0.007189639	1.839794182	3.118978983	1.79707624	0.61386148	-0.02622502	3.577995628	-0.592796454	-0.929952832	-1.122671414	0.854293073	2.405357536	2.593983423	6.360670134	3.834926253	1.885306894
hsa-asg-10005_st2	A	NA	NA	0.421131046	2.267482367	0.441334896	1.10305643	-0.394826657	5.35888774	0.104480489	0.853047791	-0.11848432	1.383873796	3.57465948	1.451011293	2.18213314	1.79707624	1.982231058	-0.861088363	2.760387043	-0.807355119	1.288821342	1.329881653	-0.816336061	0.427416212	2.408704486	3.719846358	0.038878537	-0.121132013
hsa-asg-10006_st1	A	NA	NA	2.331560058	1.186424904	2.095692511	2.242690312	1.35111158	0.302687366	2.434937852	1.27404362	3.308177509	1.383873796	1.417728677	1.839794182	1.577758664	1.79707624	1.158085291	0.906042886	1.796994351	1.373004042	1.288821342	1.99824979	1.668974847	1.380964201	0.553926284	0.370784319	1.787032106	1.635508673
hsa-asg-10006_st2	B	NA	NA	1.240816256	1.972427135	0.441334896	0.394249738	1.971919766	1.403572343	2.132670391	0.853047791	1.955045734	0.492226234	0.212293976	0.978129555	1.187283326	1.79707624	1.692186971	1.434470193	2.001294586	2.057833646	0.668957692	-0.086158908	2.120280164	1.241131665	3.492102064	-0.495309524	3.385561476	1.34945181
hsa-asg-10007_st1	A	NA	NA	10.67837343	9.276644734	9.876787538	9.903630094	10.24152095	10.77908619	9.871080813	10.56396387	10.10527578	10.19894312	10.32486168	10.10229018	10.1390332	9.908588896	10.77030823	9.089826733	10.04396203	9.535705319	9.94843592	10.08443571	9.106956918	9.34409655	8.838696927	7.925608858	8.119718042	8.983459285
hsa-asg-10007_st2	B	NA	NA	10.28221129	9.497695998	9.858917714	9.942565299	10.1385673	10.08955709	9.585372421	10.45258741	10.1184219	10.15325391	10.29185738	9.815125059	9.83077958	9.911046509	10.51859118	9.660063188	9.924100221	10.06078763	9.776269902	9.443853725	8.721778798	9.685883957	7.84498153	7.483627875	8.761998126	9.508672075
hsa-asg-10008_st1	A	NA	NA	1.678370387	0.671661413	1.66678317	1.674544801	0.959212423	1.819813749	2.434937852	2.19696247	1.411397778	2.285405565	1.726597792	1.451011293	1.905312747	0.783377874	1.350770353	2.206743031	1.308302115	1.373004042	3.648969798	1.692804474	0.854293073	1.380964201	1.681773568	2.691193719	2.646102191	2.900822857
hsa-asg-10008_st2	B	NA	NA	2.035610808	1.186424904	2.095692511	1.674544801	1.68629424	0.302687366	2.132670391	0.853047791	1.411397778	1.735602364	0.650728035	0.978129555	2.626230361	1.344078216	2.111175879	1.861180694	4.662204854	1.746201512	1.288821342	0.415006189	0.854293073	1.380964201	1.357608211	0.370784319	1.438471599	1.635508673
hsa-asg-10009_st1	A	NA	NA	4.511341442	5.017441046	3.78485396	3.602912617	3.873929067	3.234842397	3.557441879	3.554749944	3.308177509	3.516094346	2.911437633	3.991380689	2.626230361	3.118322066	2.447145358	4.1057109	4.906251642	3.685321438	4.28978191	2.85335829	3.894863887	4.363735099	4.112234518	5.855186864	4.339083386	3.235029078
hsa-asg-10009_st2	B	NA	NA	0.124118707	1.186424904	2.438272551	2.242690312	2.217504879	1.403572343	1.30647891	1.937466719	2.17595987	0.967654653	2.425062613	1.839794182	2.18213314	-0.472170239	1.158085291	2.944328504	1.567286936	2.321526855	0.668957692	-0.086158908	1.083490901	1.241131665	0.980358935	1.848711205	-0.208001609	1.885306894
hsa-asg-10010_st1	A	NA	NA	1.678370387	0.671661413	0.441334896	1.981550579	1.35111158	2.306599871	3.098225386	1.937466719	1.955045734	2.868253586	1.726597792	1.451011293	2.18213314	1.344078216	1.528518138	-0.861088363	2.984323356	0.927181	2.493460638	0.900884476	0.854293073	1.092937508	1.959418774	3.94837407	2.44311151	2.472222121
hsa-asg-10010_st2	B	NA	NA	1.240816256	1.186424904	2.095692511	1.981550579	0.049607599	1.403572343	1.30647891	0.853047791	1.411397778	2.032275592	1.417728677	1.839794182	2.626230361	1.344078216	1.350770353	0.906042886	1.796994351	1.746201512	-0.023927204	0.900884476	1.295712299	1.862489172	1.357608211	2.323635745	0.546255247	0.268031529
hsa-asg-10011_st1	A	NA	NA	-0.166654891	3.242435096	1.66678317	0.879717433	3.077598653	1.819813749	0.741941914	0.621779376	1.249628898	1.735602364	1.417728677	3.470162556	1.748666479	1.79707624	0.25880155	2.206743031	0.696713034	0.927181	0.668957692	1.99824979	4.551691416	0.427416212	1.357608211	2.988179017	1.239890282	1.022950395
hsa-asg-10011_st2	B	NA	NA	0.987456441	0.671661413	1.118268896	2.921165672	1.68629424	0.893198893	0.741941914	0.853047791	1.411397778	-0.881825045	0.212293976	0.978129555	1.577758664	1.344078216	2.111175879	-0.861088363	0.696713034	1.568172934	2.757820016	1.329881653	0.101356074	0.427416212	0.103182037	7.304669948	6.348110709	2.104592834
hsa-asg-10012_st1	A	NA	NA	2.461614635	1.972427135	-0.270034219	-0.34095391	3.203845318	3.637863678	1.30647891	1.27404362	-0.836890831	0.492226234	1.726597792	1.451011293	1.187283326	0.783377874	0.728889796	-0.328666399	2.760387043	1.568172934	-0.023927204	0.415006189	0.101356074	0.073690299	0.103182037	2.691193719	3.651903133	-0.121132013
hsa-asg-10012_st2	B	NA	NA	1.240816256	2.397377137	0.793130085	-1.290185808	-1.768064658	0.302687366	1.30647891	0.621779376	-0.11848432	-0.474889755	-1.111911382	-0.662331107	-0.27443654	0.14390112	0.139640475	-0.608155481	1.017566145	-1.877979624	-1.383640024	0.162715508	1.295712299	0.427416212	2.408704486	-0.495309524	-0.208001609	-1.093215415
hsa-asg-10014_st1	A	NA	NA	1.865810824	1.617698574	3.345743545	1.30994304	1.35111158	3.381715073	3.098225386	2.31305159	2.069074902	1.735602364	2.222770433	0.978129555	0.966196883	4.115939706	4.009650543	2.944328504	1.796994351	3.781472439	1.288821342	1.692804474	2.853564766	1.862489172	0.553926284	1.553436133	0.791862759	1.635508673
hsa-asg-10014_st2	B	NA	NA	-0.166654891	2.267482367	2.095692511	2.840586463	2.431348808	0.893198893	0.741941914	1.46122934	2.069074902	0.967654653	2.765666836	4.833247474	1.748666479	0.783377874	0.021407925	3.128250752	0.008584187	1.373004042	0.668957692	0.415006189	3.894863887	11.44676713	3.045319651	2.102727363	2.547879493	1.635508673
hsa-asg-10015_st1	A	NA	NA	6.093033893	6.62329529	6.537302616	4.390542285	4.491368526	4.50048797	4.914089079	6.570968887	6.877184541	5.227412572	6.761566608	4.973608883	5.454373689	4.977399576	5.726662356	5.099489116	4.906251642	7.375671427	5.169569109	6.535920879	4.088855894	6.117093019	5.847211735	4.898116356	4.244776194	5.022071224
hsa-asg-10015_st2	B	NA	NA	8.227598954	8.372107364	7.691955675	7.566308366	8.19295753	5.763975178	8.172160813	8.610113455	7.991743093	7.754912992	7.793937965	7.469761295	6.816237379	6.694486384	8.644445925	7.848538677	7.157353984	8.19260759	8.111024774	7.728407237	6.180056868	12.64686643	8.14755674	7.096334122	8.467602503	7.540430761
hsa-asg-10016_st1	A	NA	NA	1.240816256	1.617698574	1.118268896	2.840586463	0.515673318	1.160567404	1.764375883	2.421402446	1.702403161	2.032275592	3.166658351	2.659761435	2.18213314	1.79707624	1.528518138	0.289717516	2.760387043	0.927181	1.784341023	1.99824979	1.982234277	2.405357536	0.980358935	2.102727363	2.986331043	1.635508673
hsa-asg-10016_st2	B	NA	NA	1.240816256	2.73339654	2.958725407	1.981550579	1.971919766	1.403572343	1.30647891	2.19696247	2.701708384	2.868253586	2.425062613	0.978129555	1.577758664	2.161325097	1.350770353	1.861180694	0.696713034	0.927181	1.784341023	0.415006189	3.518474705	2.811004064	6.721111157	0.810484327	0.791862759	0.657873079
hsa-asg-10017_st1	A	NA	NA	1.240816256	3.922610402	1.118268896	0.879717433	1.68629424	2.889177757	1.764375883	2.19696247	3.093917985	1.383873796	1.417728677	1.839794182	1.187283326	2.161325097	1.528518138	0.906042886	2.184084852	3.222169681	1.288821342	3.009872802	2.24788211	1.092937508	1.959418774	2.102727363	0.546255247	2.104592834
hsa-asg-10017_st2	B	NA	NA	1.678370387	0.671661413	1.118268896	2.46808841	1.971919766	1.403572343	0.741941914	2.19696247	1.076493131	0.967654653	1.417728677	1.451011293	0.224263413	1.344078216	1.982231058	1.434470193	1.308302115	1.373004042	2.757820016	1.99824979	2.24788211	1.862489172	1.959418774	2.846891664	1.787032106	1.885306894
hsa-asg-10018_st1	A	NA	NA	2.331560058	3.242435096	1.66678317	1.674544801	1.35111158	1.819813749	1.764375883	2.19696247	1.702403161	1.735602364	1.992263768	0.978129555	2.97178607	1.79707624	2.637481626	0.906042886	2.001294586	3.079682051	2.757820016	1.329881653	2.366293841	1.241131665	1.959418774	0.810484327	1.438471599	2.900822857
hsa-asg-10018_st2	B	NA	NA	0.987456441	0.105829642	2.720291551	1.10305643	1.35111158	0.302687366	3.557441879	1.27404362	-0.11848432	2.032275592	0.650728035	1.839794182	2.419523471	1.79707624	0.728889796	0.289717516	3.179352136	-0.359656652	1.288821342	0.415006189	-0.816336061	-0.58416726	-0.331817719	1.208554501	0.038878537	2.298740283
hsa-asg-10019_st1	A	NA	NA	3.79157239	4.786495942	3.78485396	3.602912617	3.203845318	4.213607763	3.098225386	3.554749944	4.340571918	3.02214945	4.15577038	3.339443088	3.118978983	3.815693587	4.209667301	3.915481029	4.1960158	3.582431758	2.983393362	3.009872802	3.286757053	3.687346232	3.285406999	3.449062202	4.308322461	3.80756779
hsa-asg-10019_st2	B	NA	NA	1.240816256	2.73339654	1.118268896	1.30994304	0.515673318	2.441647182	0.104480489	1.27404362	1.076493131	2.504582941	1.726597792	1.839794182	2.419523471	0.783377874	1.158085291	1.434470193	2.49826321	3.352232396	-0.023927204	0.900884476	0.854293073	2.243254072	1.959418774	0.810484327	1.438471599	1.635508673
hsa-asg-1001_st1	A	NA	NA	8.528436714	9.1725096	8.889314517	8.146443146	8.563672299	7.971130953	8.111171136	8.276986511	8.922011395	8.804835543	9.169874284	8.538271546	8.737700074	8.652291872	9.038196188	8.879897452	8.96367636	8.711003463	8.371423602	9.010098007	7.618598933	7.72888813	7.756363619	6.992639089	8.152678592	8.507995928
hsa-asg-1001_st2	B	NA	NA	8.420995409	9.004743936	9.115286687	8.324358139	7.74659236	7.542398841	7.771066346	7.671387968	8.913714532	8.574012347	8.648118974	8.442711187	8.381478829	8.586166116	8.764429002	8.814579456	8.349915695	8.502785986	8.46322801	8.21418662	6.740858893	6.658113986	7.98373042	7.076182714	7.724611331	8.970179676
hsa-asg-10020_st1	A	NA	NA	1.240816256	2.73339654	1.66678317	2.840586463	2.431348808	0.302687366	2.434937852	1.937466719	2.974094916	1.383873796	1.417728677	1.839794182	2.18213314	0.783377874	1.350770353	1.861180694	0.696713034	2.321526855	1.784341023	2.258085514	1.668974847	1.092937508	-0.721233145	1.208554501	4.564197081	2.104592834
hsa-asg-10020_st2	B	NA	NA	0.124118707	1.186424904	1.118268896	1.981550579	1.68629424	1.403572343	2.90736263	2.421402446	1.702403161	2.032275592	1.417728677	0.426969574	2.808725718	1.79707624	1.158085291	1.861180694	0.008584187	2.057833646	1.288821342	1.692804474	1.982234277	0.772592448	2.593983423	-0.495309524	0.791862759	2.104592834
hsa-asg-10021_st1	A	NA	NA	2.331560058	1.186424904	2.438272551	2.46808841	2.619932039	1.403572343	1.30647891	2.19696247	5.431938486	3.02214945	3.166658351	2.429475015	2.626230361	1.79707624	2.724606792	2.206743031	1.308302115	2.746635087	2.176105962	1.99824979	2.676501536	2.687168317	1.357608211	1.553436133	3.385561476	1.885306894
hsa-asg-10021_st2	B	NA	NA	2.58183342	1.972427135	4.310497533	1.30994304	2.431348808	2.441647182	3.098225386	2.618213395	2.974094916	3.8016283	2.425062613	3.037527583	1.905312747	1.344078216	1.158085291	1.861180694	2.49826321	2.548385597	2.493460638	1.99824979	0.854293073	1.636398989	0.553926284	2.102727363	3.131568479	1.34945181
hsa-asg-10022_st1	A	NA	NA	3.79157239	1.186424904	1.66678317	2.997684106	2.788167166	3.381715073	4.749510766	2.949844704	1.702403161	2.504582941	3.661207366	4.305738846	0.729104598	4.509751973	5.125749756	3.573780463	3.351863062	5.490743103	2.983393362	4.638776301	3.894863887	3.131597642	3.980074908	2.691193719	4.10869766	3.331685896
hsa-asg-10022_st2	B	NA	NA	2.035610808	3.50558783	0.441334896	0.879717433	1.35111158	0.302687366	0.741941914	1.27404362	2.701708384	3.161792197	2.222770433	2.860300196	3.253013446	1.79707624	4.41282713	1.861180694	1.567286936	0.927181	2.757820016	0.900884476	1.083490901	0.602275861	1.959418774	-0.495309524	4.308322461	0.657873079
hsa-asg-10023_st1	A	NA	NA	2.035610808	1.972427135	1.118268896	7.026484442	0.959212423	2.159331472	2.434937852	2.19696247	1.955045734	2.285405565	1.417728677	1.451011293	1.905312747	0.783377874	1.692186971	2.206743031	5.943053305	2.321526855	0.668957692	2.48242414	2.676501536	2.811004064	2.759634717	2.323635745	2.73848927	3.422435139
hsa-asg-10023_st2	B	NA	NA	1.240816256	1.186424904	1.118268896	1.674544801	1.35111158	3.071914566	1.764375883	0.853047791	1.702403161	2.032275592	1.992263768	1.451011293	1.577758664	0.14390112	1.692186971	1.861180694	1.796994351	0.417159443	1.784341023	0.415006189	1.668974847	1.636398989	2.759634717	2.323635745	2.330971186	1.885306894
hsa-asg-10024_st1	A	NA	NA	2.797615855	1.186424904	1.66678317	2.46808841	1.68629424	0.302687366	1.764375883	1.937466719	1.076493131	1.735602364	1.058794781	-0.145420895	2.808725718	1.344078216	1.350770353	1.434470193	1.796994351	0.417159443	1.288821342	1.329881653	1.668974847	1.092937508	0.553926284	1.848711205	2.080563924	1.022950395
hsa-asg-10024_st2	B	NA	NA	2.331560058	2.267482367	2.438272551	1.674544801	0.959212423	0.302687366	1.30647891	0.853047791	1.411397778	1.383873796	1.417728677	2.160387528	1.187283326	1.344078216	0.950377581	1.434470193	1.308302115	1.746201512	1.784341023	3.400369942	2.476601111	1.636398989	2.759634717	0.370784319	1.239890282	2.104592834
hsa-asg-10025_st1	A	NA	NA	2.895126694	1.186424904	-0.270034219	0.394249738	2.939774394	0.302687366	2.689072132	4.019314959	2.910421474	2.032275592	1.417728677	0.978129555	0.966196883	0.14390112	1.842989027	2.206743031	-0.627942197	1.373004042	2.757820016	-0.086158908	2.676501536	0.427416212	1.959418774	-0.077391477	0.038878537	0.657873079
hsa-asg-10025_st2	B	NA	NA	2.190158108	1.972427135	1.118268896	1.10305643	0.959212423	2.889177757	1.30647891	3.650903179	2.37103615	2.697069933	4.739989859	1.451011293	0.729104598	0.783377874	6.141584487	3.573780463	1.796994351	3.634776323	2.176105962	0.900884476	1.083490901	4.139141818	0.103182037	2.691193719	0.292798626	1.635508673
hsa-asg-10026_st1	A	NA	NA	0.987456441	1.617698574	2.438272551	1.30994304	1.68629424	1.403572343	1.30647891	0.138520534	1.562106063	0.492226234	2.765666836	0.978129555	2.305150436	0.783377874	1.158085291	2.492749757	0.696713034	1.373004042	0.668957692	1.692804474	1.982234277	1.636398989	1.959418774	1.208554501	1.620414631	0.268031529
hsa-asg-10026_st2	B	NA	NA	-0.166654891	0.105829642	1.118268896	1.8345037	-0.787973247	1.403572343	2.132670391	5.69305658	0.698159064	1.383873796	-0.958660939	-0.145420895	2.18213314	0.783377874	0.25880155	0.289717516	0.696713034	0.151550619	1.288821342	3.510653155	1.490586017	0.427416212	1.681773568	2.691193719	-0.44201933	1.34945181
hsa-asg-10027_st1	A	NA	NA	1.678370387	1.186424904	2.095692511	1.981550579	0.959212423	2.159331472	2.90736263	1.937466719	1.955045734	0.967654653	1.417728677	1.451011293	2.419523471	1.344078216	1.692186971	2.206743031	0.696713034	1.746201512	2.493460638	1.692804474	0.854293073	1.862489172	1.681773568	4.822840585	1.0240785	1.635508673
hsa-asg-10027_st2	B	NA	NA	1.678370387	0.105829642	1.66678317	3.699069676	1.68629424	3.637863678	1.764375883	0.853047791	1.076493131	1.735602364	1.417728677	0.426969574	1.187283326	1.79707624	1.982231058	1.434470193	1.796994351	2.321526855	-0.023927204	0.900884476	0.357162163	1.636398989	1.681773568	1.848711205	1.787032106	1.022950395
hsa-asg-10029_st1	A	NA	NA	1.678370387	1.972427135	1.66678317	2.242690312	1.35111158	2.159331472	4.101094479	1.27404362	2.974094916	2.032275592	2.222770433	3.196096269	3.69335481	1.79707624	2.447145358	4.013693927	1.796994351	3.079682051	1.288821342	1.692804474	1.982234277	2.552568064	0.980358935	1.848711205	3.918519738	1.885306894
hsa-asg-10029_st2	B	NA	NA	2.58183342	2.267482367	1.118268896	1.981550579	1.35111158	2.441647182	2.434937852	1.633376073	4.765296927	2.032275592	1.992263768	2.160387528	2.18213314	2.161325097	1.842989027	0.289717516	2.184084852	2.321526855	1.784341023	0.415006189	2.476601111	1.636398989	1.357608211	0.810484327	1.620414631	1.34945181
hsa-asg-1002_st1	B	NA	NA	4.632315701	1.617698574	1.66678317	1.981550579	0.959212423	1.819813749	1.764375883	1.937466719	1.411397778	1.735602364	2.425062613	0.978129555	0.729104598	1.344078216	1.842989027	1.434470193	2.184084852	2.057833646	1.784341023	1.99824979	1.982234277	1.862489172	0.980358935	5.134453137	3.199236432	3.873802531
hsa-asg-1002_st2	A	NA	NA	1.678370387	1.617698574	1.66678317	2.46808841	1.35111158	2.159331472	3.098225386	2.421402446	1.076493131	0.967654653	2.425062613	1.839794182	1.577758664	2.161325097	1.692186971	3.439617443	2.49826321	2.548385597	2.493460638	4.309834111	2.476601111	1.636398989	5.119149823	1.208554501	1.939892491	1.885306894
hsa-asg-10030_st1	B	NA	NA	9.942870826	9.616234248	9.549816825	9.51934103	10.46792345	10.09497036	9.643308954	10.08156364	9.926619112	9.582855287	9.917155818	8.985714853	8.984446634	9.203835896	10.61566725	8.881533996	9.133933187	9.043498392	8.740159997	11.44700453	7.945361138	9.314691802	8.325791916	9.226979564	7.960060004	8.811168329
hsa-asg-10030_st2	A	NA	NA	10.73745222	10.15718753	10.19357353	9.812321891	10.55498496	10.6808136	9.689557176	10.21711375	10.27681555	10.33969192	10.45019347	10.07523309	9.65246025	10.13850556	11.06767603	9.744322928	9.80189735	9.503195662	9.680263951	11.34144789	9.368991507	10.189634	9.150217858	9.354609231	8.718630558	9.522384374
hsa-asg-10031_st1	A	NA	NA	9.0230457	8.743974782	8.087231606	8.071365119	9.437570758	8.258439876	8.43904473	7.307964147	9.330031621	8.443963634	8.583850323	7.554299592	7.930505484	9.251158982	9.87276942	8.539865044	8.747248217	7.968947179	8.308590774	7.648249802	8.86191204	10.52337851	7.98373042	10.3050676	9.429490082	8.981569665
hsa-asg-10031_st2	B	NA	NA	8.528436714	8.622755166	7.426776372	6.019662914	8.71041105	7.392206115	7.884753953	7.195733355	9.015115737	8.422873273	8.376695145	6.833563325	6.725276638	8.276287047	9.161070052	7.027914087	8.39820171	7.501990499	8.12020128	6.650069292	6.222267815	10.07712509	8.067967664	9.428006304	8.405144547	8.855176444
hsa-asg-10032_st1	A	NA	NA	1.678370387	1.972427135	3.345743545	1.30994304	3.528796339	2.441647182	1.764375883	1.633376073	2.17595987	3.289513028	1.726597792	2.429475015	2.419523471	2.161325097	2.724606792	1.434470193	2.184084852	2.057833646	3.179663938	1.329881653	5.405127142	4.483519414	2.593983423	0.810484327	4.143928123	1.635508673
hsa-asg-10032_st2	B	NA	NA	0.712299975	1.186424904	2.720291551	4.678647111	1.971919766	1.403572343	2.132670391	1.633376073	1.411397778	1.735602364	1.417728677	3.196096269	1.577758664	1.79707624	1.528518138	1.861180694	1.017566145	-0.109919512	2.176105962	1.329881653	3.085705136	1.512596985	5.552139493	0.370784319	-0.44201933	1.635508673
hsa-asg-10033_st1	A	NA	NA	5.140910081	3.922610402	5.204133612	3.389440494	4.152995837	3.953913944	3.557441879	4.221696204	4.922159524	4.308128624	5.636784902	3.590253356	4.140825486	3.815693587	4.113088561	3.915481029	4.368581785	3.781472439	4.004256181	3.964208274	3.407142875	3.619649508	3.909217918	3.236343266	2.646102191	3.873802531
hsa-asg-10033_st2	B	NA	NA	1.865810824	4.835726682	0.441334896	2.242690312	1.68629424	2.159331472	1.30647891	0.621779376	1.833098625	0.492226234	1.726597792	3.196096269	3.644983876	0.14390112	0.950377581	1.434470193	0.008584187	0.417159443	4.200686463	2.85335829	1.295712299	3.619649508	0.980358935	3.117385852	1.620414631	1.34945181
hsa-asg-10034_st1	A	NA	NA	3.305991052	1.617698574	1.66678317	1.30994304	1.971919766	0.302687366	1.30647891	3.982674436	2.545039138	2.032275592	0.212293976	3.196096269	3.375982385	1.79707624	1.842989027	2.734994211	1.567286936	0.927181	3.179663938	3.799220323	4.227372818	1.241131665	1.959418774	2.988179017	0.292798626	0.657873079
hsa-asg-10034_st2	B	NA	NA	0.124118707	0.671661413	2.438272551	0.879717433	5.475260013	3.381715073	3.098225386	2.19696247	3.404756404	3.712478163	0.650728035	3.037527583	1.905312747	2.460527206	3.691571402	3.439617443	2.348790109	5.775921183	4.59987515	1.692804474	2.767580792	2.869364941	2.909177159	-0.077391477	4.211930588	1.885306894
hsa-asg-10035_st1	A	NA	NA	3.073162354	1.186424904	1.118268896	0.641977094	0.959212423	2.159331472	2.434937852	2.618213395	-0.49920423	3.02214945	0.212293976	3.339443088	0.729104598	0.14390112	0.728889796	-1.291356623	1.796994351	-0.807355119	2.176105962	2.258085514	3.935779236	-0.867071747	0.103182037	2.102727363	2.73848927	3.588762338
hsa-asg-10035_st2	B	NA	NA	0.124118707	2.397377137	1.894040408	1.674544801	-0.17779086	1.819813749	-0.50319037	2.31305159	-0.49920423	-0.474889755	-1.622845484	-0.662331107	-1.095580923	0.14390112	0.841210982	-0.608155481	1.017566145	-0.592796454	0.323815597	0.663226076	-0.149118085	1.862489172	-1.057108861	0.810484327	-1.367127535	1.885306894
hsa-asg-10036_st1	A	NA	NA	0.421131046	1.617698574	2.958725407	2.242690312	1.35111158	-0.291774215	3.098225386	1.791665242	1.833098625	1.383873796	3.57465948	1.451011293	0.966196883	0.14390112	0.49669995	4.1057109	-0.627942197	2.057833646	-0.023927204	2.258085514	1.295712299	0.772592448	0.553926284	2.102727363	0.038878537	2.900822857
hsa-asg-10036_st2	B	NA	NA	1.240816256	1.803585213	0.079822552	4.630343821	3.984924697	3.071914566	1.30647891	3.866891563	1.411397778	0.967654653	-0.793229231	2.659761435	3.253013446	-0.472170239	4.578994996	2.04262979	0.354790511	-1.003436886	-0.355555439	0.162715508	4.83843042	4.55821367	1.959418774	2.102727363	1.620414631	3.131671755
hsa-asg-10037_st1	A	NA	NA	4.308573595	5.766760032	3.345743545	3.699069676	5.50052937	6.101641579	3.907158204	5.077013944	4.938584078	4.585458964	5.799680999	5.748709925	4.105362289	5.822939917	4.614781557	5.143749807	4.988113081	3.781472439	4.733154943	4.865360242	4.01432414	2.621319996	3.834750159	3.544961784	4.590030831	3.422435139
hsa-asg-10037_st2	B	NA	NA	1.470777149	2.517541588	3.906218792	3.500031553	2.217504879	5.285100882	0.741941914	4.157310397	3.035196816	3.885662261	2.604622119	3.900926403	4.890368743	3.574734437	0.950377581	4.424729733	3.179352136	3.871701053	4.668046602	1.99824979	3.012214729	3.032101911	2.909177159	5.797297323	1.0240785	2.770734518
hsa-asg-10038_st1	A	NA	NA	2.035610808	2.517541588	3.507087769	0.879717433	1.35111158	1.819813749	1.30647891	2.618213395	1.076493131	1.383873796	4.15577038	5.362275268	1.905312747	1.79707624	1.842989027	3.696738061	2.001294586	-0.109919512	2.493460638	1.329881653	0.101356074	2.869364941	1.681773568	2.102727363	2.330971186	3.020657791
hsa-asg-10038_st2	B	NA	NA	0.987456441	1.186424904	2.438272551	1.981550579	2.431348808	1.403572343	2.434937852	1.071174998	1.833098625	0.967654653	2.425062613	-0.662331107	3.740182904	0.14390112	-0.428850244	0.906042886	0.008584187	1.373004042	1.288821342	-0.086158908	0.854293073	2.063440395	1.681773568	2.518080769	2.210494863	1.022950395
hsa-asg-10039_st1	A	NA	NA	1.678370387	0.671661413	2.095692511	4.580375367	4.020124456	1.819813749	0.104480489	1.633376073	2.545039138	1.735602364	0.650728035	1.451011293	1.187283326	2.161325097	4.357620638	0.289717516	-0.323259408	2.057833646	1.288821342	1.692804474	4.01432414	0.250349664	0.980358935	2.691193719	2.330971186	3.873802531
hsa-asg-10039_st2	B	NA	NA	3.73894316	4.385193185	3.345743545	2.46808841	3.711482804	6.558662699	4.628389801	4.221696204	4.04021645	4.683073488	1.992263768	3.339443088	2.526261457	5.330274278	2.959760515	3.128250752	2.184084852	4.610690854	3.777217021	6.562078863	4.323240356	10.23885214	5.8848428	2.691193719	3.326010243	2.298740283
hsa-asg-1003_st1	B	NA	NA	1.678370387	2.517541588	1.118268896	1.674544801	0.959212423	2.159331472	1.764375883	0.853047791	2.701708384	0.967654653	1.417728677	1.839794182	0.224263413	2.161325097	1.692186971	1.861180694	1.796994351	1.746201512	3.179663938	1.329881653	1.668974847	1.636398989	1.357608211	1.553436133	2.825650814	2.104592834
hsa-asg-1003_st2	A	NA	NA	1.240816256	1.972427135	1.118268896	4.630343821	1.68629424	3.071914566	1.30647891	1.27404362	2.37103615	2.032275592	2.604622119	1.451011293	1.905312747	0.783377874	1.158085291	0.289717516	2.184084852	1.746201512	-0.023927204	1.329881653	0.854293073	1.636398989	0.553926284	3.117385852	1.0240785	0.657873079
hsa-asg-10040_st1	A	NA	NA	2.035610808	1.972427135	2.095692511	1.674544801	0.959212423	1.403572343	0.741941914	0.381588943	0.698159064	2.697069933	1.058794781	2.429475015	2.18213314	1.344078216	0.950377581	1.861180694	2.184084852	1.373004042	2.757820016	0.415006189	-0.149118085	1.636398989	0.103182037	1.848711205	2.210494863	-0.121132013
hsa-asg-10040_st2	B	NA	NA	1.240816256	2.517541588	2.438272551	1.981550579	1.35111158	0.893198893	0.741941914	-0.1007178	0.698159064	0.967654653	0.650728035	2.160387528	1.187283326	0.783377874	1.158085291	4.273951122	1.308302115	1.746201512	2.176105962	2.678951367	1.295712299	1.092937508	3.045319651	2.518080769	2.908112931	-0.484538976
hsa-asg-10041_st1	A	NA	NA	3.154866435	2.73339654	1.118268896	2.242690312	2.788167166	2.78884543	3.267552084	2.19696247	3.738103096	2.285405565	2.604622119	1.451011293	3.375982385	3.118322066	2.545190248	2.734994211	3.179352136	3.079682051	2.176105962	3.009872802	4.193959444	2.811004064	3.673392061	2.846891664	4.930720737	4.218301398
hsa-asg-10041_st2	B	NA	NA	2.035610808	1.186424904	3.164705124	1.674544801	2.939774394	1.403572343	3.098225386	1.633376073	2.37103615	5.055577796	2.222770433	2.160387528	2.419523471	1.79707624	1.692186971	1.434470193	2.184084852	2.057833646	0.668957692	1.692804474	2.476601111	1.380964201	3.045319651	0.370784319	3.060701024	0.657873079
hsa-asg-10042_st1	A	NA	MI0003761	-0.166654891	5.591290829	3.652522003	6.13689708	6.422348253	4.794058345	2.132670391	5.178139536	5.396680158	5.634231227	2.517394142	4.50366441	6.067740506	5.142459921	6.03531781	6.373614131	5.318697175	4.351971057	6.719145431	4.483604918	3.407142875	5.25314331	5.225566742	5.086958841	3.551061952	3.905828235
hsa-asg-10042_st2	B	NA	MI0003761	5.74869995	7.112828783	-1.358942013	5.258124668	2.865854082	5.082257177	4.939787629	4.42694007	4.708992	4.635087737	5.199639582	6.711702516	5.38182573	4.873871594	5.075203352	3.292063522	2.634832245	6.226891701	4.055900904	5.78189662	-0.149118085	4.233179726	3.834750159	2.607034278	-0.326885269	2.104592834
hsa-asg-10043_st1	A	NA	NA	1.240816256	1.617698574	4.885770134	2.242690312	2.788167166	2.159331472	2.90736263	0.853047791	1.955045734	1.735602364	2.222770433	1.451011293	1.577758664	2.460527206	1.692186971	2.492749757	1.796994351	-0.109919512	2.493460638	2.258085514	1.668974847	1.636398989	1.357608211	2.988179017	3.131568479	1.635508673
hsa-asg-10043_st2	B	NA	NA	2.035610808	0.105829642	0.441334896	1.674544801	1.35111158	1.819813749	2.132670391	2.618213395	1.702403161	1.735602364	1.726597792	0.978129555	0.224263413	2.928857801	1.528518138	1.434470193	3.351863062	1.373004042	2.176105962	1.692804474	3.621992289	0.772592448	3.045319651	2.102727363	0.292798626	3.738195027
hsa-asg-10044_st1	A	NA	NA	1.240816256	1.972427135	1.118268896	2.242690312	1.35111158	0.893198893	1.30647891	0.853047791	1.076493131	2.032275592	1.992263768	1.839794182	1.577758664	1.344078216	2.111175879	1.434470193	1.308302115	1.373004042	1.784341023	3.009872802	1.295712299	1.636398989	0.103182037	2.988179017	1.620414631	2.472222121
hsa-asg-10044_st2	B	NA	NA	2.035610808	1.617698574	2.095692511	1.30994304	1.68629424	2.441647182	1.764375883	2.421402446	1.411397778	0.492226234	3.166658351	0.978129555	0.729104598	0.783377874	1.158085291	1.434470193	1.308302115	2.548385597	2.493460638	2.678951367	3.621992289	1.092937508	0.553926284	2.846891664	2.210494863	1.885306894
hsa-asg-10045_st1	A	NA	NA	2.986763442	2.517541588	2.438272551	2.840586463	3.077598653	2.159331472	2.434937852	3.741150947	2.843963336	5.055577796	4.325283952	1.451011293	4.105362289	3.437636863	3.777800956	2.492749757	2.348790109	2.922266658	3.777217021	2.48242414	3.852770435	2.750330906	2.759634717	3.117385852	4.930720737	3.131671755
hsa-asg-10045_st2	B	NA	NA	1.678370387	2.267482367	2.720291551	2.46808841	2.217504879	1.403572343	0.741941914	3.091999487	1.411397778	1.735602364	1.726597792	1.451011293	1.905312747	3.700151851	1.528518138	0.906042886	2.001294586	1.373004042	1.288821342	1.692804474	0.610525362	2.979775455	0.980358935	4.615519943	3.497928936	0.657873079
hsa-asg-10046_st1	A	NA	NA	2.035610808	1.617698574	2.438272551	5.991201328	1.971919766	1.160567404	1.30647891	2.618213395	2.545039138	1.735602364	1.726597792	0.978129555	0.729104598	1.79707624	1.692186971	1.434470193	2.49826321	2.057833646	2.176105962	2.258085514	3.407142875	2.405357536	1.681773568	2.102727363	2.73848927	2.104592834
hsa-asg-10046_st2	B	NA	NA	1.240816256	1.617698574	1.66678317	0.394249738	1.971919766	1.403572343	0.104480489	1.937466719	2.545039138	1.383873796	2.222770433	0.978129555	1.905312747	3.286526257	0.950377581	1.434470193	2.49826321	0.927181	0.668957692	0.415006189	2.476601111	1.862489172	1.357608211	1.848711205	3.26397171	1.635508673
hsa-asg-10047_st1	A	NA	NA	4.689216677	3.242435096	4.626479905	4.103172403	4.588649671	4.739910123	4.007345784	4.313228045	4.184459694	4.818173871	4.570112241	4.076554986	3.489529804	5.613683281	4.792014092	3.573780463	3.506396487	4.807355325	3.895139168	4.906713584	3.97557984	4.483519414	4.841766277	4.373528431	3.877320178	5.337527531
hsa-asg-10047_st2	B	NA	NA	2.331560058	3.091069679	1.118268896	1.981550579	0.959212423	2.441647182	1.30647891	1.27404362	1.411397778	1.735602364	1.992263768	0.426969574	1.905312747	2.460527206	2.724606792	1.861180694	1.796994351	2.057833646	3.179663938	0.900884476	1.982234277	2.243254072	1.357608211	0.810484327	1.239890282	2.770734518
hsa-asg-10048_st1	A	NA	NA	9.070776519	9.781898539	9.169707406	9.902356456	8.808587969	9.981185568	9.930059171	9.166896673	8.571382135	9.927911945	9.591715367	8.488355197	9.644723772	9.937807497	8.032064415	9.827332412	9.727261615	10.06139126	9.910150603	9.032492172	8.425496062	6.991122837	7.410931898	1.848711205	5.479813902	4.656409533
hsa-asg-10048_st2	B	NA	NA	9.649693407	10.00177168	9.834099956	10.13486407	8.87293628	9.896920526	9.977430439	9.251613123	9.405937538	10.53620804	9.572112423	10.07783193	9.977194268	10.05133077	8.047460369	10.15145917	10.36361572	10.45736375	9.608174527	8.924457232	9.613058235	8.138907731	7.751277106	4.763698933	5.028532202	6.477536654
hsa-asg-10049_st1	A	MIMAT0000729	MI0003529	4.796724146	5.178858027	3.652522003	1.981550579	4.806629975	3.381715073	2.434937852	4.850714009	3.204886269	2.868253586	3.166658351	4.076554986	3.69335481	4.509751973	6.676483766	6.306989671	5.209105376	3.781472439	3.179663938	2.48242414	1.295712299	4.44467913	8.705652246	2.323635745	6.254063492	4.268557243
hsa-asg-10049_st2	B	MIMAT0000729	MI0003529	4.379355574	1.186424904	2.438272551	1.30994304	3.428193123	2.441647182	2.689072132	3.091999487	2.545039138	1.383873796	3.279640159	2.860300196	0.224263413	1.344078216	5.125749756	3.439617443	4.000203928	2.057833646	3.895139168	1.692804474	0.854293073	2.063440395	7.774026509	3.236343266	5.709699049	2.104592834
hsa-asg-1004_st1	B	NA	NA	2.331560058	2.267482367	2.438272551	4.361277232	2.619932039	1.403572343	1.764375883	1.633376073	1.955045734	1.383873796	1.058794781	3.037527583	2.626230361	2.161325097	1.842989027	5.346757381	2.634832245	1.373004042	1.288821342	2.258085514	2.120280164	2.155760452	3.045319651	2.323635745	2.547879493	-0.121132013
hsa-asg-1004_st2	A	NA	NA	1.678370387	2.73339654	2.438272551	2.997684106	2.788167166	2.159331472	1.764375883	1.633376073	2.37103615	1.735602364	2.604622119	2.160387528	1.187283326	2.712346789	3.285075456	2.206743031	2.984323356	2.321526855	3.179663938	2.48242414	0.854293073	2.063440395	1.357608211	4.319883696	4.511106779	2.628612325
hsa-asg-10050_st1	A	NA	NA	2.035610808	1.972427135	2.438272551	1.981550579	1.971919766	1.819813749	0.741941914	1.633376073	1.076493131	2.032275592	2.604622119	1.839794182	0.729104598	0.783377874	1.528518138	2.492749757	2.184084852	2.321526855	1.288821342	3.510653155	3.97557984	2.552568064	5.728050585	3.544961784	0.791862759	1.635508673
hsa-asg-10050_st2	B	NA	NA	1.678370387	1.972427135	2.438272551	0.394249738	1.971919766	1.403572343	0.104480489	1.633376073	3.661574218	0.492226234	2.222770433	2.160387528	1.905312747	4.286462718	1.350770353	2.206743031	0.696713034	1.373004042	2.176105962	1.329881653	1.668974847	1.092937508	0.980358935	2.691193719	0.546255247	2.770734518
hsa-asg-10051_st1	A	NA	NA	2.035610808	2.267482367	1.118268896	1.981550579	2.217504879	1.403572343	2.132670391	1.27404362	1.702403161	2.032275592	0.650728035	1.839794182	1.577758664	1.79707624	1.842989027	1.434470193	2.49826321	2.057833646	2.176105962	3.510653155	1.295712299	1.862489172	1.681773568	2.323635745	2.210494863	1.885306894
hsa-asg-10051_st2	B	NA	NA	0.712299975	1.617698574	2.095692511	2.242690312	2.217504879	2.159331472	2.689072132	2.19696247	1.411397778	2.868253586	1.417728677	2.860300196	2.18213314	0.783377874	1.982231058	1.434470193	0.696713034	1.373004042	1.288821342	1.329881653	1.982234277	2.063440395	0.980358935	2.846891664	2.73848927	1.022950395
hsa-asg-10052_st1	A	NA	NA	2.58183342	1.186424904	3.164705124	2.997684106	2.788167166	2.889177757	1.30647891	2.618213395	1.076493131	1.383873796	1.726597792	1.839794182	3.118978983	3.118322066	4.113088561	1.434470193	1.308302115	1.746201512	2.176105962	1.692804474	2.24788211	2.063440395	2.593983423	1.848711205	1.939892491	2.628612325
hsa-asg-10052_st2	B	NA	NA	2.035610808	3.728863423	2.720291551	2.46808841	1.35111158	1.819813749	3.907158204	6.979018054	2.701708384	1.735602364	4.570112241	2.659761435	2.97178607	1.344078216	3.030703266	2.206743031	4.594181303	2.057833646	3.179663938	1.692804474	6.1628207	5.073504555	3.834750159	3.94837407	1.787032106	4.166247413
hsa-asg-10053_st1	A	NA	NA	1.678370387	1.186424904	1.118268896	2.242690312	0.959212423	2.159331472	1.764375883	2.19696247	1.702403161	2.032275592	1.058794781	2.429475015	1.577758664	1.79707624	1.842989027	1.434470193	0.696713034	2.746635087	1.288821342	2.678951367	0.854293073	1.092937508	1.357608211	1.208554501	0.546255247	1.34945181
hsa-asg-10053_st2	B	NA	NA	1.240816256	1.972427135	1.118268896	0.879717433	1.68629424	1.819813749	0.741941914	1.633376073	1.076493131	1.383873796	1.417728677	1.839794182	0.224263413	1.344078216	1.350770353	1.434470193	1.308302115	2.057833646	1.288821342	0.415006189	1.295712299	1.862489172	-0.331817719	5.892529473	1.239890282	1.022950395
hsa-asg-10054_st1	A	NA	NA	1.240816256	1.412569412	1.66678317	1.674544801	1.35111158	1.403572343	1.30647891	-0.1007178	1.411397778	1.383873796	1.058794781	2.160387528	2.049301124	1.344078216	1.842989027	-0.328666399	2.184084852	2.19490572	1.784341023	0.663226076	3.012214729	0.936548055	1.526031508	6.922136869	2.73848927	1.34945181
hsa-asg-10054_st2	B	NA	NA	2.58183342	2.73339654	1.66678317	1.674544801	2.431348808	1.819813749	2.132670391	2.421402446	3.495421404	0.967654653	2.222770433	0.426969574	1.905312747	2.460527206	1.842989027	2.944328504	1.308302115	1.373004042	1.288821342	0.900884476	1.982234277	2.687168317	1.681773568	7.691321419	3.442812059	1.635508673
hsa-asg-10055_st1	A	NA	NA	3.443164368	1.972427135	2.958725407	0.879717433	1.971919766	1.819813749	1.764375883	1.937466719	1.955045734	0.967654653	1.726597792	1.451011293	2.419523471	1.344078216	1.350770353	1.861180694	1.796994351	2.321526855	1.288821342	1.692804474	4.052066151	2.243254072	2.759634717	2.518080769	2.825650814	2.472222121
hsa-asg-10055_st2	B	NA	NA	5.74869995	3.728863423	4.219456166	1.981550579	2.788167166	4.213607763	1.30647891	2.19696247	1.955045734	1.383873796	1.726597792	5.89728695	2.419523471	1.79707624	1.158085291	1.861180694	2.984323356	2.746635087	1.288821342	2.678951367	1.668974847	3.032101911	1.959418774	2.518080769	3.651903133	-0.121132013
hsa-asg-10057_st1	A	NA	NA	2.035610808	2.517541588	2.095692511	3.789314112	0.959212423	2.159331472	1.764375883	1.937466719	3.093917985	1.383873796	1.417728677	2.160387528	2.419523471	1.344078216	1.692186971	2.734994211	2.49826321	2.746635087	0.668957692	1.692804474	2.476601111	1.862489172	2.408704486	1.553436133	0.546255247	2.298740283
hsa-asg-10057_st2	B	NA	NA	1.678370387	2.73339654	2.438272551	1.30994304	2.217504879	2.889177757	1.764375883	0.381588943	3.093917985	0.967654653	1.726597792	2.160387528	2.18213314	2.712346789	1.158085291	1.861180694	2.184084852	1.373004042	2.176105962	2.258085514	1.982234277	1.092937508	1.959418774	-0.077391477	6.09136276	1.885306894
hsa-asg-10058_st1	A	NA	NA	2.331560058	3.50558783	1.66678317	3.602912617	1.971919766	1.403572343	0.741941914	2.19696247	1.076493131	2.032275592	1.417728677	1.451011293	1.905312747	2.712346789	3.030703266	4.1057109	1.796994351	2.321526855	1.784341023	1.692804474	4.260035981	2.405357536	-0.331817719	0.370784319	1.620414631	2.104592834
hsa-asg-10058_st2	B	NA	NA	0.124118707	1.617698574	1.66678317	1.981550579	0.959212423	2.159331472	1.764375883	0.853047791	1.076493131	1.383873796	1.058794781	0.426969574	1.187283326	0.783377874	1.158085291	2.492749757	1.796994351	2.746635087	1.288821342	1.99824979	1.668974847	4.483519414	0.980358935	1.848711205	2.210494863	1.635508673
hsa-asg-10059_st1	B	NA	NA	0.712299975	3.379842197	2.438272551	1.30994304	2.939774394	0.302687366	3.419580832	0.853047791	3.093917985	1.383873796	3.893886214	3.339443088	2.419523471	6.983114005	1.350770353	4.273951122	0.008584187	3.871701053	1.784341023	2.258085514	1.668974847	2.243254072	1.357608211	1.208554501	2.44311151	2.104592834
hsa-asg-10059_st2	A	NA	NA	2.986763442	4.010636651	2.958725407	2.840586463	2.431348808	5.966469495	4.272227694	2.19696247	3.738103096	2.868253586	4.428220422	4.233281904	2.808725718	3.922781646	2.724606792	3.573780463	3.506396487	4.11311348	4.528339677	6.036262657	3.155768769	2.811004064	3.045319651	2.846891664	3.385561476	4.364139792
hsa-asg-1005_st1	B	NA	NA	2.190158108	4.209931925	3.906218792	4.419229279	5.462457647	6.164759784	6.506262862	3.221860643	5.992596617	4.277244881	3.929309054	5.583075674	4.826264148	5.387821575	5.198403613	5.839453813	4.327322497	1.568172934	4.912569391	5.061234883	2.853564766	2.480670368	4.614654123	2.919177561	3.997589225	4.084501728
hsa-asg-1005_st2	A	NA	NA	2.797615855	-0.172801465	1.409419092	0.394249738	3.010258826	5.207343922	1.764375883	-0.746886686	5.686740917	1.383873796	1.578070146	2.860300196	3.253013446	1.344078216	3.878907698	1.183572339	4.241114811	4.254363642	1.551513275	5.115174885	2.853564766	4.44467913	3.170173575	3.449062202	3.199236432	3.235029078
hsa-asg-10060_st1	A	NA	NA	2.331560058	2.267482367	2.438272551	4.419229279	2.619932039	3.381715073	2.90736263	3.982674436	3.093917985	2.285405565	4.030697257	4.783264114	3.118978983	4.286462718	3.163286318	4.424729733	3.179352136	2.922266658	2.493460638	3.009872802	3.407142875	2.811004064	2.759634717	4.898116356	3.26397171	4.409672072
hsa-asg-10060_st2	B	NA	NA	1.240816256	1.617698574	0.441334896	1.981550579	1.68629424	1.819813749	3.098225386	0.853047791	1.076493131	1.735602364	1.417728677	1.451011293	1.187283326	1.79707624	0.49669995	1.434470193	2.760387043	1.373004042	1.288821342	1.692804474	3.286757053	2.243254072	1.357608211	1.553436133	1.939892491	2.900822857
hsa-asg-10061_st1	A	NA	NA	2.331560058	1.617698574	2.720291551	0.879717433	1.35111158	1.403572343	0.104480489	2.421402446	1.411397778	2.032275592	1.726597792	2.160387528	1.187283326	1.344078216	1.528518138	3.439617443	-0.627942197	4.712357276	2.493460638	1.329881653	4.260035981	3.395618592	1.357608211	3.117385852	1.0240785	0.657873079
hsa-asg-10061_st2	B	NA	NA	1.678370387	1.617698574	2.438272551	0.879717433	2.217504879	1.819813749	0.741941914	1.633376073	1.411397778	2.032275592	2.604622119	2.160387528	2.419523471	0.783377874	1.692186971	1.861180694	2.984323356	2.321526855	1.288821342	0.900884476	1.982234277	1.092937508	2.408704486	0.370784319	0.791862759	3.422435139
hsa-asg-10062_st1	A	NA	NA	1.240816256	1.617698574	1.66678317	2.46808841	1.971919766	2.159331472	0.741941914	1.633376073	1.411397778	1.735602364	2.425062613	0.978129555	1.577758664	2.161325097	1.350770353	1.434470193	1.796994351	1.746201512	2.493460638	1.692804474	0.357162163	2.811004064	1.357608211	1.208554501	1.620414631	1.022950395
hsa-asg-10062_st2	B	NA	NA	1.678370387	2.267482367	0.441334896	2.665475547	1.971919766	2.889177757	1.30647891	2.19696247	1.411397778	1.735602364	1.417728677	0.978129555	2.419523471	1.344078216	2.885330946	1.861180694	2.760387043	2.057833646	2.176105962	1.329881653	1.295712299	2.687168317	1.357608211	-0.077391477	1.620414631	3.235029078
hsa-asg-10064_st1	A	NA	NA	2.190158108	1.972427135	1.66678317	-0.957885695	1.35111158	1.819813749	1.30647891	0.621779376	1.562106063	2.285405565	-0.22040761	1.451011293	2.049301124	2.161325097	1.350770353	1.434470193	1.308302115	1.746201512	0.668957692	-0.086158908	3.809430045	-0.58416726	0.103182037	3.34650976	-0.208001609	1.635508673
hsa-asg-10064_st2	B	NA	NA	3.376163548	1.186424904	0.441334896	2.117163593	1.68629424	1.403572343	2.90736263	0.853047791	1.076493131	0.492226234	4.657538474	0.426969574	1.187283326	2.161325097	1.528518138	0.289717516	1.796994351	0.678197058	4.373731235	1.692804474	3.935779236	1.092937508	0.980358935	1.208554501	-0.659863913	2.104592834
hsa-asg-10065_st1	A	NA	NA	2.986763442	1.972427135	2.720291551	3.500031553	3.203845318	2.889177757	3.098225386	2.618213395	2.545039138	2.697069933	2.911437633	2.160387528	2.419523471	2.712346789	2.230979306	2.206743031	2.184084852	2.548385597	3.353145243	3.009872802	1.982234277	2.925573705	4.047651326	4.425262422	3.199236432	3.873802531
hsa-asg-10065_st2	B	NA	NA	2.035610808	1.972427135	2.095692511	4.030804184	1.35111158	2.441647182	0.741941914	1.27404362	1.702403161	1.383873796	2.425062613	1.451011293	0.224263413	2.712346789	0.728889796	1.861180694	4.1960158	1.746201512	0.668957692	1.329881653	-0.610728248	2.063440395	2.909177159	2.518080769	1.939892491	0.657873079
hsa-asg-10066_st1	A	NA	NA	4.413493901	4.172194823	3.906218792	5.545807982	4.960099264	5.082257177	3.683503319	5.257323318	4.264609619	4.683073488	4.779520145	4.233281904	5.121679378	5.930173462	4.792014092	6.26749064	4.662204854	3.685321438	5.865977717	5.748127287	4.603595924	5.148058657	5.119149823	3.719846358	3.69984367	4.056201295
hsa-asg-10066_st2	B	NA	NA	2.693481019	1.186424904	3.164705124	1.50015028	1.68629424	1.403572343	2.132670391	0.381588943	-0.11848432	0.967654653	1.058794781	1.451011293	4.951754419	-0.472170239	1.158085291	1.861180694	0.696713034	2.19490572	4.373731235	1.692804474	1.083490901	4.233179726	1.959418774	1.848711205	-0.208001609	0.657873079
hsa-asg-10067_st1	A	NA	NA	1.240816256	1.186424904	2.720291551	1.30994304	0.515673318	2.78884543	2.434937852	2.949844704	2.17595987	1.735602364	2.425062613	2.429475015	0.224263413	1.344078216	0.950377581	0.289717516	2.49826321	1.746201512	2.176105962	0.900884476	2.24788211	1.862489172	1.959418774	1.553436133	3.060701024	1.022950395
hsa-asg-10067_st2	B	NA	NA	2.331560058	1.617698574	2.438272551	2.665475547	1.68629424	2.306599871	0.741941914	0.853047791	1.411397778	1.735602364	0.212293976	1.451011293	2.626230361	2.712346789	1.528518138	1.434470193	2.984323356	1.746201512	2.176105962	1.329881653	1.982234277	1.380964201	2.199189265	1.553436133	2.646102191	1.022950395
hsa-asg-10068_st1	A	NA	NA	0.987456441	2.517541588	-1.358942013	2.840586463	0.959212423	0.893198893	1.764375883	3.15833779	0.496395693	2.032275592	1.726597792	3.196096269	2.305150436	2.161325097	3.225423167	1.861180694	1.308302115	1.746201512	5.504362438	1.329881653	1.295712299	0.772592448	0.553926284	3.117385852	1.438471599	-0.121132013
hsa-asg-10068_st2	B	NA	NA	1.470777149	3.621457513	-0.270034219	0.143085814	0.515673318	1.403572343	0.741941914	0.853047791	0.698159064	-0.00639201	2.425062613	-0.662331107	1.905312747	0.783377874	0.728889796	3.439617443	0.696713034	1.159401447	0.668957692	-0.086158908	-1.480626794	1.092937508	0.980358935	1.553436133	-1.367127535	1.022950395
hsa-asg-10069_st1	A	NA	NA	3.684354941	3.922610402	5.053692422	3.789314112	4.088073804	4.36411752	3.419580832	3.451883184	4.290373956	3.8016283	3.661207366	4.076554986	3.872308526	4.577150251	3.397647703	3.439617443	4.000203928	2.548385597	3.895139168	3.400369942	3.718701817	3.752059261	3.756289768	5.225003603	2.986331043	3.665377546
hsa-asg-10069_st2	B	NA	NA	2.58183342	-0.901250189	2.438272551	1.30994304	1.68629424	0.604563033	3.419580832	0.853047791	1.955045734	1.383873796	1.726597792	2.160387528	1.187283326	2.161325097	1.158085291	1.434470193	0.696713034	0.927181	0.668957692	1.99824979	1.668974847	1.380964201	2.199189265	2.102727363	1.438471599	1.022950395
hsa-asg-1006_st1	B	NA	NA	0.712299975	3.168665685	-1.134303755	-0.563159932	-0.598615944	-0.291774215	-0.50319037	-0.330293361	1.411397778	-1.225114617	-1.385753402	-0.145420895	0.729104598	4.577150251	0.841210982	3.636544121	1.567286936	0.927181	-1.383640024	-1.917810413	1.668974847	2.925573705	-1.057108861	-1.447113821	0.546255247	-0.121132013
hsa-asg-1006_st2	A	NA	NA	0.987456441	0.105829642	2.095692511	2.117163593	3.320248931	1.819813749	2.132670391	5.361363623	0.290330125	1.383873796	0.212293976	2.429475015	2.419523471	2.161325097	3.342428354	0.906042886	2.984323356	-0.807355119	1.288821342	3.151678325	2.366293841	4.729672506	1.357608211	0.810484327	3.551061952	0.657873079
hsa-asg-10070_st1	A	NA	NA	1.240816256	1.617698574	-0.270034219	1.30994304	1.68629424	1.160567404	1.764375883	1.27404362	0.698159064	2.504582941	1.992263768	0.426969574	0.729104598	1.79707624	1.158085291	1.434470193	1.796994351	2.746635087	3.179663938	1.692804474	2.24788211	1.862489172	1.681773568	1.848711205	4.781629967	0.268031529
hsa-asg-10070_st2	B	NA	NA	2.986763442	1.617698574	0.441334896	1.30994304	1.971919766	2.68149198	2.689072132	2.19696247	2.843963336	1.383873796	1.992263768	0.978129555	1.905312747	0.783377874	1.692186971	0.906042886	1.308302115	2.548385597	-0.023927204	1.329881653	2.476601111	1.862489172	2.759634717	1.208554501	2.080563924	1.635508673
hsa-asg-10071_st1	A	NA	NA	1.240816256	0.105829642	1.118268896	0.879717433	1.35111158	0.893198893	2.132670391	3.221860643	1.411397778	1.383873796	-0.22040761	2.160387528	0.729104598	0.783377874	1.692186971	0.906042886	1.017566145	0.927181	0.668957692	2.258085514	2.767580792	2.750330906	1.959418774	1.208554501	2.080563924	1.635508673
hsa-asg-10071_st2	B	NA	NA	4.308573595	1.617698574	2.720291551	1.30994304	1.68629424	2.889177757	2.90736263	1.633376073	2.37103615	1.383873796	1.417728677	2.429475015	2.97178607	0.783377874	1.350770353	2.206743031	1.567286936	2.922266658	2.176105962	2.258085514	2.120280164	0.936548055	2.199189265	-0.077391477	3.326010243	-0.484538976
hsa-asg-10072_st1	A	NA	NA	3.443164368	2.73339654	2.438272551	2.242690312	2.217504879	3.071914566	1.764375883	2.19696247	2.37103615	2.697069933	2.425062613	5.10155105	2.626230361	2.712346789	0.950377581	3.810189763	2.49826321	2.321526855	1.784341023	1.99824979	2.676501536	2.552568064	4.39809106	1.208554501	3.651903133	3.235029078
hsa-asg-10072_st2	B	NA	NA	2.797615855	0.105829642	1.118268896	2.242690312	2.217504879	2.159331472	1.30647891	0.381588943	2.17595987	-0.00639201	0.650728035	2.860300196	1.577758664	2.460527206	1.158085291	2.206743031	1.308302115	2.321526855	1.784341023	1.329881653	1.982234277	5.619273955	0.980358935	0.810484327	1.620414631	2.298740283
hsa-asg-10073_st1	B	NA	NA	2.331560058	1.972427135	1.118268896	1.674544801	2.217504879	0.893198893	3.799595143	2.19696247	2.701708384	1.735602364	2.604622119	1.839794182	3.375982385	0.783377874	1.842989027	3.696738061	2.760387043	2.321526855	2.176105962	2.678951367	6.581335615	3.474133895	2.199189265	2.691193719	2.080563924	2.628612325
hsa-asg-10073_st2	A	NA	NA	2.331560058	1.186424904	1.66678317	1.30994304	3.077598653	2.441647182	2.689072132	3.826165996	1.702403161	2.032275592	2.765666836	1.839794182	2.97178607	1.344078216	2.545190248	2.206743031	2.49826321	4.036995637	1.784341023	1.329881653	2.476601111	2.552568064	2.593983423	3.719846358	2.210494863	3.937167276
hsa-asg-10074_st1	A	NA	NA	1.678370387	1.617698574	2.438272551	2.242690312	1.68629424	1.997847475	1.764375883	0.381588943	2.17595987	1.383873796	2.425062613	2.659761435	1.905312747	2.928857801	1.842989027	0.906042886	1.796994351	1.373004042	-0.658864948	1.692804474	2.676501536	3.548686594	2.593983423	1.848711205	2.330971186	1.022950395
hsa-asg-10074_st2	B	NA	NA	4.379355574	1.617698574	1.118268896	2.840586463	2.217504879	0.604563033	1.764375883	1.633376073	2.545039138	2.697069933	1.417728677	2.659761435	2.18213314	2.161325097	1.982231058	-0.861088363	1.796994351	1.746201512	1.288821342	1.99824979	0.854293073	1.862489172	0.980358935	1.848711205	2.210494863	3.235029078
hsa-asg-10075_st1	A	NA	NA	2.331560058	1.617698574	2.438272551	2.242690312	0.515673318	1.403572343	0.104480489	1.633376073	1.955045734	-0.00639201	2.222770433	2.160387528	2.626230361	0.783377874	1.350770353	1.434470193	4.101396403	1.373004042	3.508455931	2.258085514	1.668974847	1.092937508	1.681773568	2.691193719	2.908112931	1.022950395
hsa-asg-10075_st2	B	NA	NA	4.689216677	1.617698574	0.441334896	2.46808841	2.217504879	3.234842397	2.434937852	2.421402446	2.37103615	3.02214945	2.604622119	3.339443088	1.577758664	2.460527206	2.230979306	1.861180694	2.184084852	2.922266658	1.784341023	2.258085514	2.476601111	3.474133895	3.756289768	1.848711205	2.44311151	3.588762338
hsa-asg-10076_st1	A	NA	NA	9.494342812	9.420991432	9.927302161	9.00113468	9.69266879	9.697851448	9.702771621	9.654393131	9.413313017	9.211741462	9.704048515	9.622093239	8.985672056	9.562809398	10.19729689	8.899414516	9.806612884	9.681829011	9.653123989	9.82360541	9.061164973	9.405611173	8.634226901	6.866903429	8.568758165	8.742531954
hsa-asg-10076_st2	B	NA	NA	9.614237658	9.652817359	10.15632506	9.447807793	10.55158641	9.283433538	9.195750509	9.913708719	9.75263403	9.555662019	10.26158127	9.565813254	9.353457967	9.641875692	10.7538103	9.184346947	9.981110071	9.813787962	9.303035795	9.795624859	8.473481915	9.972316397	9.529493331	8.437855565	8.896511278	8.995681852
hsa-asg-10077_st1	A	NA	NA	0.421131046	0.671661413	-0.270034219	0.879717433	-0.394826657	0.302687366	0.741941914	0.621779376	0.892279792	-0.00639201	1.058794781	0.978129555	2.049301124	0.783377874	0.021407925	1.434470193	0.696713034	1.746201512	0.668957692	0.415006189	-0.610728248	-0.58416726	-0.331817719	2.323635745	1.239890282	1.34945181
hsa-asg-10077_st2	B	NA	NA	0.712299975	1.803585213	0.793130085	-1.571217771	1.162387791	-0.810033372	0.741941914	0.621779376	-1.607952294	-1.225114617	-0.007189639	-1.093210846	1.187283326	-0.472170239	-0.320750262	-1.087990451	1.567286936	-1.34565985	4.15400574	1.123728112	3.155768769	-0.58416726	0.553926284	2.846891664	-0.44201933	3.331685896
hsa-asg-10078_st1	A	NA	NA	1.470777149	1.972427135	1.118268896	0.394249738	0.049607599	0.893198893	0.741941914	4.089945329	1.562106063	-0.00639201	2.425062613	-0.145420895	1.748666479	0.14390112	0.021407925	2.734994211	2.49826321	1.373004042	2.983393362	1.692804474	1.668974847	1.092937508	-1.057108861	0.810484327	2.44311151	0.268031529
hsa-asg-10078_st2	B	NA	NA	0.712299975	-0.679532255	1.409419092	-1.290185808	-1.768064658	-0.291774215	1.30647891	0.621779376	-1.607952294	-0.881825045	-1.111911382	-0.145420895	-1.095580923	2.460527206	2.766394025	2.04262979	1.017566145	-1.632962596	-1.383640024	-1.122671414	1.295712299	-0.268526446	0.553926284	0.810484327	0.791862759	1.635508673
hsa-asg-10079_st1	A	NA	NA	1.678370387	1.617698574	0.441334896	0.394249738	0.515673318	3.953913944	0.104480489	1.27404362	1.411397778	1.383873796	0.650728035	0.426969574	0.224263413	2.712346789	1.158085291	0.289717516	2.49826321	0.927181	2.176105962	0.415006189	1.982234277	0.772592448	2.199189265	2.846891664	1.438471599	1.34945181
hsa-asg-10079_st2	B	NA	NA	2.58183342	1.186424904	1.66678317	2.242690312	1.68629424	0.893198893	0.741941914	0.853047791	1.076493131	-0.00639201	1.417728677	2.860300196	-0.27443654	3.118322066	0.950377581	0.906042886	2.184084852	0.417159443	2.176105962	1.99824979	1.295712299	1.380964201	0.980358935	2.846891664	4.143928123	2.298740283
hsa-asg-1007_st1	A	NA	NA	10.28741544	10.02521537	10.59741304	9.781478846	10.14459523	9.640701767	9.271187658	9.91737436	9.811874913	9.7360568	9.858833448	9.117858189	9.448950328	9.522661375	10.54149049	9.138545294	10.14497585	9.790675837	9.194274202	10.38390251	7.821740016	8.363068632	9.032504037	9.628835495	8.255385064	8.666943286
hsa-asg-1007_st2	B	NA	NA	9.220968419	9.571437722	9.510596504	9.8358632	9.628165362	9.834377192	8.823024855	9.590011061	9.725634851	9.76008028	9.520446658	9.868634444	8.997869363	9.487963777	10.59486018	9.221003842	9.575283751	8.906427234	8.881780303	10.18676842	7.875644543	9.615830188	10.81063419	6.057801984	7.195685927	7.863388278
hsa-asg-10080_st1	A	NA	NA	3.305991052	1.972427135	1.118268896	3.699069676	3.203845318	5.125166254	4.101094479	2.19696247	3.495421404	2.285405565	1.992263768	3.900926403	1.577758664	4.509751973	1.158085291	4.1057109	2.876464881	3.956685635	3.508455931	1.99824979	2.767580792	2.869364941	2.593983423	3.449062202	3.131568479	2.472222121
hsa-asg-10080_st2	B	NA	NA	1.470777149	1.186424904	1.66678317	1.30994304	0.959212423	3.071914566	0.741941914	1.071174998	0.496395693	1.383873796	1.417728677	-0.145420895	2.049301124	0.783377874	4.178180908	1.861180694	0.696713034	2.922266658	-0.023927204	0.900884476	0.854293073	1.380964201	-0.331817719	1.553436133	2.210494863	-0.121132013
hsa-asg-10081_st1	A	NA	NA	3.154866435	1.972427135	1.66678317	3.789314112	3.203845318	2.441647182	3.419580832	2.618213395	2.545039138	1.735602364	3.742940207	2.860300196	2.97178607	3.437636863	1.842989027	3.573780463	1.796994351	3.582431758	2.757820016	2.678951367	2.476601111	3.224899112	4.449086063	5.562654028	3.131568479	2.770734518
hsa-asg-10081_st2	B	NA	NA	0.124118707	1.617698574	1.118268896	1.30994304	1.35111158	2.159331472	3.799595143	1.633376073	2.545039138	1.735602364	1.726597792	2.429475015	1.577758664	2.928857801	1.350770353	1.861180694	2.184084852	0.927181	1.784341023	1.99824979	1.668974847	2.063440395	2.593983423	2.102727363	3.199236432	2.104592834
hsa-asg-10082_st1	B	NA	NA	5.258517183	4.570915858	6.244661267	4.554730227	4.806629975	5.868769084	4.563809513	5.962622229	6.54255335	5.597078799	6.062980533	5.799953072	4.175445639	4.703218971	6.659409797	4.625067235	4.101396403	6.705907821	5.894770131	5.061234883	5.777584563	6.907651727	3.392355498	4.934335448	5.451857806	7.020724711
hsa-asg-10082_st2	A	NA	NA	6.797723455	5.605571742	7.36414986	6.074956138	6.70389381	6.264185911	5.919306162	5.904731146	7.309058147	6.628318362	6.626918706	6.286781898	6.321668412	6.145776277	7.492757379	5.955831676	6.465996101	6.326650982	6.900497382	7.061130227	6.334285789	6.457512664	5.504598025	5.716314421	5.866201081	6.929582085
hsa-asg-10083_st1	A	NA	NA	3.73894316	1.186424904	1.118268896	1.30994304	1.35111158	0.893198893	1.30647891	1.071174998	1.562106063	0.967654653	1.992263768	1.451011293	2.305150436	0.783377874	2.34266912	1.861180694	2.184084852	0.927181	2.176105962	1.329881653	5.462573474	0.427416212	2.909177159	1.553436133	1.239890282	2.770734518
hsa-asg-10083_st2	B	NA	NA	-0.922900672	-0.679532255	0.079822552	-0.563159932	0.282706145	-0.291774215	-1.416589657	2.07214427	0.290330125	4.112152153	-0.793229231	-0.662331107	1.905312747	6.077424877	4.02740781	1.183572339	6.228077886	-1.34565985	-0.929952832	-0.756917105	0.854293073	0.427416212	0.103182037	-0.077391477	1.239890282	-0.121132013
hsa-asg-10084_st1	A	NA	NA	3.507261128	3.50558783	1.118268896	5.871388845	6.154169039	3.51534011	5.665451871	1.46122934	3.700337288	5.161108274	6.156180574	2.659761435	2.892438682	3.815693587	5.450623362	2.206743031	2.49826321	2.548385597	4.373731235	3.510653155	4.260035981	3.032101911	7.012230411	1.848711205	3.746268042	4.453819953
hsa-asg-10084_st2	B	NA	NA	0.421131046	1.617698574	3.345743545	3.993227313	3.077598653	3.637863678	2.689072132	5.005442231	2.17595987	4.901710842	4.214497157	3.037527583	4.426220704	2.460527206	5.297294458	-0.328666399	2.49826321	1.908823667	3.648969798	2.85335829	2.120280164	2.552568064	1.959418774	3.876092327	2.330971186	3.507940503
hsa-asg-10086_st1	A	NA	NA	1.678370387	2.922734207	1.66678317	1.981550579	1.971919766	2.159331472	1.764375883	1.937466719	2.17595987	1.383873796	1.992263768	0.978129555	2.18213314	1.79707624	1.842989027	3.573780463	1.796994351	2.548385597	1.288821342	1.329881653	4.193959444	2.687168317	2.199189265	0.810484327	2.547879493	2.900822857
hsa-asg-10086_st2	B	NA	NA	2.190158108	1.186424904	1.118268896	3.139978558	1.971919766	2.441647182	0.104480489	2.31305159	1.249628898	3.885662261	0.650728035	-0.662331107	2.892438682	1.79707624	0.25880155	0.906042886	0.008584187	2.548385597	1.288821342	4.906713584	2.676501536	1.862489172	3.492102064	2.102727363	2.210494863	1.635508673
hsa-asg-10087_st1	A	NA	NA	2.035610808	1.972427135	2.095692511	1.981550579	1.35111158	0.893198893	0.741941914	1.27404362	1.702403161	1.735602364	1.058794781	4.305738846	2.419523471	0.783377874	1.350770353	1.434470193	1.796994351	1.373004042	1.288821342	0.900884476	1.982234277	1.636398989	0.980358935	1.208554501	0.546255247	1.885306894
hsa-asg-10087_st2	B	NA	NA	1.678370387	2.517541588	2.095692511	2.242690312	2.217504879	2.159331472	4.749510766	2.19696247	1.702403161	2.285405565	2.222770433	2.860300196	3.375982385	1.79707624	3.098457443	2.206743031	4.101396403	2.321526855	1.288821342	3.613265352	2.24788211	1.636398989	2.759634717	1.848711205	0.791862759	1.635508673
hsa-asg-10088_st1	A	NA	NA	0.712299975	2.267482367	1.118268896	0.879717433	1.35111158	1.819813749	3.098225386	0.853047791	1.955045734	2.285405565	1.417728677	1.451011293	1.577758664	2.161325097	1.982231058	3.439617443	2.184084852	2.057833646	2.176105962	1.329881653	1.295712299	2.243254072	3.909217918	7.063955386	-0.659863913	3.80756779
hsa-asg-10088_st2	B	NA	NA	2.331560058	2.517541588	2.095692511	1.981550579	1.68629424	2.441647182	1.30647891	2.618213395	1.702403161	2.697069933	1.417728677	1.451011293	2.97178607	1.344078216	2.111175879	3.128250752	1.567286936	3.956685635	0.668957692	0.415006189	5.948228947	1.241131665	2.199189265	0.810484327	1.239890282	0.657873079
hsa-asg-10089_st1	A	NA	NA	2.797615855	2.517541588	2.720291551	2.997684106	2.619932039	3.071914566	2.90736263	1.27404362	3.404756404	1.735602364	1.992263768	3.470162556	0.729104598	2.712346789	1.842989027	3.696738061	2.49826321	1.373004042	2.176105962	1.99824979	3.155768769	4.321506252	2.909177159	3.34650976	2.080563924	3.507940503
hsa-asg-10089_st2	B	NA	NA	1.240816256	0.671661413	1.66678317	0.394249738	1.68629424	0.893198893	1.764375883	4.890974213	1.955045734	4.818173871	1.992263768	1.451011293	1.187283326	1.79707624	2.447145358	1.434470193	1.308302115	3.222169681	2.757820016	2.258085514	0.357162163	1.092937508	1.681773568	2.691193719	1.0240785	1.022950395
hsa-asg-1008_st1	A	NA	NA	1.678370387	2.517541588	1.118268896	1.981550579	1.68629424	2.889177757	2.434937852	0.853047791	1.076493131	1.383873796	1.726597792	0.426969574	1.905312747	1.79707624	1.842989027	1.861180694	0.696713034	0.927181	0.668957692	0.415006189	0.357162163	1.380964201	0.980358935	2.988179017	0.546255247	1.022950395
hsa-asg-1008_st2	B	NA	NA	0.124118707	3.50558783	1.118268896	2.840586463	1.68629424	0.893198893	-0.50319037	1.633376073	1.411397778	1.383873796	0.650728035	1.451011293	2.808725718	1.344078216	2.34266912	1.434470193	1.017566145	2.548385597	1.784341023	1.329881653	0.101356074	1.512596985	1.959418774	1.848711205	0.292798626	1.022950395
hsa-asg-10090_st1	A	NA	NA	2.331560058	1.972427135	1.118268896	2.840586463	4.088073804	2.159331472	2.132670391	1.633376073	2.545039138	1.735602364	2.425062613	2.160387528	1.905312747	2.161325097	1.158085291	1.434470193	1.308302115	3.222169681	3.508455931	1.329881653	1.668974847	1.636398989	1.959418774	3.449062202	2.908112931	2.298740283
hsa-asg-10090_st2	B	NA	NA	1.240816256	0.671661413	2.720291551	1.30994304	1.68629424	1.819813749	1.30647891	2.19696247	2.37103615	3.161792197	1.417728677	1.451011293	1.905312747	2.712346789	1.350770353	1.434470193	1.017566145	2.057833646	1.288821342	1.99824979	1.083490901	2.621319996	0.980358935	-0.077391477	4.244776194	1.022950395
hsa-asg-10091_st1	A	NA	NA	0.987456441	0.671661413	1.118268896	1.30994304	0.959212423	0.893198893	0.104480489	1.46122934	4.670201814	3.8016283	0.650728035	1.451011293	2.526261457	1.344078216	0.728889796	4.013693927	1.796994351	2.057833646	2.493460638	1.329881653	1.668974847	2.925573705	-0.331817719	1.848711205	0.546255247	-0.121132013
hsa-asg-10091_st2	B	NA	NA	1.470777149	1.186424904	0.441334896	0.879717433	0.515673318	-0.291774215	1.30647891	0.138520534	0.496395693	0.967654653	1.417728677	0.978129555	0.479719101	1.79707624	1.158085291	0.289717516	1.308302115	2.321526855	1.784341023	2.258085514	1.668974847	0.073690299	1.357608211	2.323635745	2.986331043	2.298740283
hsa-asg-10092_st1	B	NA	NA	4.920773442	4.09365333	3.164705124	4.390542285	6.105569344	4.433903332	5.431654036	5.272652616	4.938584078	6.472854511	5.184981029	3.339443088	3.785561993	1.79707624	5.995062544	0.906042886	5.33965261	3.734184622	4.912569391	6.036262657	7.174127542	6.476945962	4.449086063	4.702039309	2.44311151	4.656409533
hsa-asg-10092_st2	A	NA	NA	6.23383232	5.934560324	5.54231031	4.918869071	7.041964815	3.234842397	3.098225386	5.332394079	6.733754122	4.534071274	5.997327146	1.839794182	5.241289392	5.980944419	5.326409742	4.744732765	3.77399319	4.075551342	4.528339677	4.687016946	-0.387807358	5.601685052	2.408704486	5.777473351	3.385561476	4.656409533
hsa-asg-10093_st1	A	NA	NA	1.678370387	1.186424904	0.441334896	2.840586463	2.217504879	1.819813749	1.764375883	2.421402446	3.661574218	1.383873796	1.417728677	1.839794182	2.626230361	2.161325097	1.350770353	2.492749757	2.184084852	1.373004042	1.784341023	1.329881653	0.854293073	0.772592448	2.593983423	3.719846358	1.239890282	3.020657791
hsa-asg-10093_st2	B	NA	NA	1.678370387	3.50558783	1.66678317	1.30994304	1.35111158	2.889177757	2.132670391	1.937466719	2.37103615	2.032275592	1.992263768	0.426969574	1.905312747	0.783377874	1.692186971	3.292063522	2.49826321	0.927181	2.176105962	0.415006189	1.982234277	3.131597642	1.357608211	1.553436133	-0.208001609	2.628612325
hsa-asg-10094_st1	A	NA	NA	1.470777149	0.671661413	0.441334896	0.879717433	1.35111158	1.403572343	1.764375883	2.31305159	0.892279792	0.492226234	4.094575194	2.429475015	1.391032221	2.161325097	0.25880155	1.434470193	1.796994351	1.373004042	2.493460638	1.692804474	1.668974847	0.073690299	3.170173575	3.719846358	2.44311151	2.628612325
hsa-asg-10094_st2	B	NA	NA	0.421131046	2.267482367	1.118268896	-0.34095391	-0.787973247	0.302687366	0.741941914	0.381588943	-0.11848432	0.492226234	1.058794781	2.860300196	0.729104598	0.14390112	0.25880155	-0.328666399	1.796994351	-0.359656652	2.757820016	0.900884476	-1.177321956	0.772592448	0.980358935	1.848711205	1.239890282	2.900822857
hsa-asg-10095_st1	A	NA	NA	7.623874304	-0.172801465	4.943936433	5.15933046	7.548675944	8.078865028	3.267552084	6.221657614	5.976759628	6.055424123	6.852580681	6.304637928	6.805175938	7.795031557	7.219381422	4.655922653	6.357084995	5.189049642	5.922999608	7.527313196	0.357162163	5.086200191	5.930543052	5.503557615	3.551061952	5.546093237
hsa-asg-10095_st2	B	NA	NA	6.050147796	4.655560057	5.719441372	3.389440494	6.687474109	6.880375951	5.107930024	5.005442231	3.538749068	4.659279195	5.689690787	5.362275268	5.39662963	5.78058128	6.129237884	3.21240266	4.327322497	5.614283318	4.59987515	8.195505809	1.295712299	3.354742545	5.563784364	4.916339194	3.199236432	4.192507108
hsa-asg-10096_st1	A	NA	NA	1.240816256	3.242435096	3.78485396	3.954657362	2.619932039	2.68149198	3.683503319	2.19696247	2.37103615	1.383873796	2.222770433	2.160387528	2.18213314	4.115939706	2.637481626	2.734994211	3.084998826	4.036995637	3.353145243	2.85335829	3.671142704	3.178975933	3.673392061	3.94837407	3.442812059	2.770734518
hsa-asg-10096_st2	B	NA	NA	1.470777149	1.617698574	1.118268896	2.242690312	1.68629424	0.302687366	1.764375883	1.46122934	2.774481719	1.383873796	2.604622119	1.839794182	0.966196883	1.344078216	1.350770353	1.861180694	0.696713034	2.057833646	4.528339677	2.678951367	1.295712299	1.636398989	0.553926284	2.988179017	1.438471599	2.900822857
hsa-asg-10097_st1	A	NA	NA	3.443164368	2.73339654	2.438272551	1.981550579	3.428193123	3.071914566	3.907158204	2.421402446	3.204886269	2.504582941	2.604622119	3.339443088	2.808725718	4.64155474	2.885330946	3.573780463	4.000203928	3.222169681	3.508455931	2.48242414	3.407142875	3.873496816	3.392355498	3.117385852	3.551061952	2.298740283
hsa-asg-10097_st2	B	NA	NA	2.331560058	0.671661413	1.118268896	-0.104125103	1.68629424	2.889177757	1.764375883	0.853047791	1.411397778	2.285405565	1.992263768	1.839794182	1.187283326	0.783377874	1.158085291	1.434470193	2.49826321	1.746201512	2.176105962	1.329881653	2.24788211	1.092937508	1.357608211	8.839232814	1.787032106	1.022950395
hsa-asg-10098_st1	A	NA	NA	-0.441143843	1.186424904	4.219456166	0.394249738	0.515673318	1.819813749	0.741941914	-0.1007178	0.698159064	2.032275592	1.417728677	2.160387528	2.18213314	0.783377874	1.982231058	1.434470193	-0.900884332	0.927181	2.176105962	0.900884476	1.832320669	0.250349664	2.759634717	-0.495309524	0.292798626	-0.484538976
hsa-asg-10098_st2	B	NA	NA	2.895126694	2.267482367	2.438272551	3.552369587	2.619932039	3.51534011	1.30647891	5.444942803	2.17595987	4.941738406	4.270945373	3.037527583	2.626230361	2.712346789	5.450623362	3.573780463	2.760387043	4.287632984	1.784341023	6.864943382	2.934962449	3.619649508	4.112234518	3.800051691	0.791862759	1.885306894
hsa-asg-10099_st1	A	NA	NA	3.627659086	1.617698574	0.441334896	3.139978558	1.68629424	0.302687366	1.30647891	-0.330293361	1.249628898	1.383873796	0.212293976	0.426969574	1.748666479	0.14390112	-0.428850244	1.434470193	0.008584187	3.079682051	1.784341023	0.415006189	1.982234277	1.862489172	1.681773568	0.370784319	7.081651717	1.34945181
hsa-asg-10099_st2	B	NA	NA	0.421131046	-0.436243699	0.441334896	0.394249738	0.959212423	0.302687366	1.30647891	2.31305159	2.910421474	-0.00639201	0.650728035	0.978129555	-0.029552254	3.574734437	0.49669995	0.906042886	3.77399319	0.927181	1.288821342	0.415006189	0.357162163	-0.58416726	4.803034277	0.810484327	2.547879493	1.022950395
hsa-asg-1009_st1	B	NA	NA	0.712299975	0.390884836	3.065236952	0.394249738	-0.598615944	1.819813749	-0.50319037	-1.101895843	1.076493131	-0.474889755	1.864314928	2.429475015	0.729104598	1.79707624	1.769114798	3.367674709	0.354790511	-1.003436886	0.323815597	-0.756917105	3.518474705	-0.867071747	-1.057108861	4.017246868	3.551061952	-0.121132013
hsa-asg-1009_st2	A	NA	NA	0.421131046	1.972427135	1.118268896	0.641977094	0.515673318	0.302687366	2.689072132	1.633376073	-0.11848432	3.712478163	1.726597792	-0.145420895	2.419523471	0.14390112	1.350770353	3.128250752	1.796994351	0.151550619	2.176105962	1.692804474	0.101356074	4.278013579	0.553926284	0.810484327	0.791862759	3.235029078
hsa-asg-100_st1	A	NA	NA	0.987456441	3.091069679	1.118268896	1.30994304	2.619932039	0.302687366	0.104480489	4.089945329	1.249628898	0.967654653	1.417728677	0.426969574	0.479719101	0.783377874	2.637481626	0.906042886	0.696713034	2.746635087	-0.023927204	-0.086158908	1.295712299	3.312708469	2.593983423	2.102727363	0.791862759	0.268031529
hsa-asg-100_st2	B	NA	NA	1.865810824	1.186424904	-0.270034219	4.30091706	0.959212423	0.302687366	1.30647891	2.07214427	2.069074902	0.967654653	0.212293976	0.426969574	2.305150436	1.344078216	1.158085291	0.906042886	1.796994351	1.746201512	1.784341023	1.329881653	0.357162163	-0.58416726	0.980358935	0.810484327	2.210494863	-0.121132013
hsa-asg-10100_st1	A	NA	NA	0.987456441	4.010636651	4.761919084	1.10305643	0.515673318	2.159331472	0.741941914	6.357349515	3.810836262	0.492226234	0.650728035	6.423802714	1.187283326	0.783377874	4.661162953	5.006684778	4.447742525	3.413228083	0.668957692	3.799220323	3.463856823	3.548686594	0.103182037	2.518080769	1.620414631	0.657873079
hsa-asg-10100_st2	B	NA	NA	1.865810824	6.134977436	-1.358942013	2.840586463	-1.768064658	-0.291774215	-2.02135944	2.949844704	4.630344764	4.5599927	-1.111911382	-1.740660209	3.118978983	-0.173927771	4.314793897	-1.474239775	-1.72246684	-1.182297535	1.288821342	-2.371396654	4.12473977	-0.99625023	5.038038464	7.781206192	3.385561476	-1.453795193
hsa-asg-10101_st1	A	NA	NA	1.678370387	1.617698574	1.66678317	2.840586463	1.35111158	1.819813749	1.30647891	2.949844704	3.404756404	1.735602364	4.524339625	1.451011293	1.905312747	0.783377874	1.528518138	1.861180694	0.696713034	1.373004042	0.668957692	0.900884476	2.476601111	4.278013579	1.681773568	8.495141485	2.210494863	2.628612325
hsa-asg-10101_st2	B	NA	NA	2.58183342	2.267482367	1.66678317	3.699069676	0.959212423	2.889177757	1.30647891	0.853047791	1.411397778	2.504582941	2.222770433	2.429475015	2.18213314	2.712346789	1.528518138	2.492749757	5.33965261	1.373004042	1.784341023	1.692804474	1.668974847	1.636398989	0.980358935	-0.077391477	2.44311151	1.635508673
hsa-asg-10102_st1	A	NA	NA	1.240816256	1.186424904	2.095692511	3.269926705	1.68629424	2.78884543	2.689072132	2.19696247	1.702403161	2.032275592	1.726597792	1.839794182	3.375982385	2.460527206	2.111175879	2.206743031	2.49826321	2.746635087	1.784341023	1.329881653	3.012214729	2.243254072	1.357608211	2.691193719	-0.659863913	3.020657791
hsa-asg-10102_st2	B	NA	NA	2.035610808	1.186424904	2.095692511	1.30994304	1.68629424	1.403572343	3.098225386	1.633376073	1.702403161	2.285405565	1.417728677	2.860300196	2.18213314	0.783377874	1.528518138	0.289717516	2.49826321	1.373004042	0.668957692	0.900884476	1.982234277	0.772592448	5.268880675	-0.077391477	3.918519738	2.298740283
hsa-asg-10103_st1	A	NA	NA	1.240816256	1.972427135	1.118268896	1.674544801	1.68629424	2.159331472	2.434937852	1.937466719	0.698159064	1.735602364	1.726597792	1.839794182	0.729104598	2.460527206	1.982231058	1.434470193	3.506396487	0.927181	0.668957692	2.258085514	1.668974847	1.862489172	1.357608211	0.810484327	0.791862759	2.104592834
hsa-asg-10103_st2	B	NA	NA	1.240816256	1.617698574	2.720291551	2.46808841	2.431348808	1.819813749	0.741941914	0.853047791	0.290330125	1.383873796	1.726597792	2.160387528	1.905312747	0.783377874	1.528518138	1.434470193	1.308302115	0.417159443	0.668957692	1.329881653	1.295712299	1.380964201	2.199189265	-0.495309524	1.438471599	0.268031529
hsa-asg-10104_st1	B	NA	NA	5.140910081	7.462069962	4.018275186	4.857205334	7.149778863	4.945319984	3.557441879	5.854649804	5.911615147	5.29080888	6.243726466	6.56384103	5.921790066	4.762365705	6.354558155	5.980467234	6.40761096	5.371293425	6.130924219	7.402561906	3.894863887	5.75276827	5.866149854	4.523507822	3.918519738	6.575982436
hsa-asg-10104_st2	A	NA	NA	9.799675381	7.821645893	8.054550906	6.809942431	7.927613841	8.953211584	7.069495283	8.776772389	7.334142895	5.621952955	7.171938015	7.266080226	6.992363456	7.383084959	7.379143668	6.697219943	7.894909719	8.046604096	7.938470394	6.926649743	7.273847841	6.956928048	7.086807877	6.249911005	6.22130156	6.781071505
hsa-asg-10105_st1	A	NA	NA	0.987456441	4.246715051	1.118268896	4.792797886	4.723330404	3.75095882	1.30647891	2.19696247	2.37103615	4.180452292	3.384648379	3.701283615	0.729104598	3.118322066	4.661162953	1.434470193	2.49826321	2.19490572	1.288821342	0.415006189	1.832320669	1.636398989	3.834750159	4.319883696	5.189477605	1.34945181
hsa-asg-10105_st2	B	NA	NA	4.716850698	0.105829642	5.053692422	2.359320679	3.320248931	3.51534011	2.434937852	2.792969246	1.076493131	1.735602364	4.477075634	3.037527583	2.419523471	4.762365705	3.030703266	0.906042886	2.184084852	4.529470634	2.176105962	3.884039919	3.671142704	3.930633928	2.593983423	7.778714266	3.326010243	2.900822857
hsa-asg-10106_st1	A	NA	NA	2.190158108	2.517541588	2.438272551	3.874320951	4.923230285	3.381715073	1.30647891	3.15833779	3.77492085	4.112152153	1.992263768	2.659761435	3.433845125	2.712346789	3.163286318	1.861180694	2.184084852	2.548385597	2.176105962	2.258085514	2.853564766	6.387358396	0.980358935	5.102964198	1.239890282	2.472222121
hsa-asg-10106_st2	B	NA	NA	2.190158108	1.617698574	1.118268896	1.981550579	1.971919766	2.68149198	2.90736263	2.708059516	4.783589168	1.383873796	0.650728035	0.978129555	2.305150436	1.344078216	1.982231058	1.861180694	0.696713034	0.417159443	0.668957692	0.900884476	2.853564766	0.772592448	0.980358935	2.323635745	3.69984367	-0.484538976
hsa-asg-10108_st1	A	NA	NA	7.177436673	6.513926663	6.221300447	6.065886419	5.513000222	7.046025816	7.442393295	5.417616696	6.569206393	7.549714041	4.351709929	7.086758551	6.659239991	4.8191917	5.221832341	5.852857674	7.502422269	4.636783792	6.043616867	6.7272334	1.668974847	3.98562045	3.285406999	-2.444680194	0.909891848	-0.809043785
hsa-asg-10108_st2	B	NA	NA	3.568689737	-2.628925183	-4.00199782	-2.655764767	-4.008661666	5.881349334	3.854364899	5.145210518	-4.741424318	6.169523389	-0.423720898	-3.639120717	3.785561993	4.900456073	-4.962039478	4.907517125	5.209105376	-3.479774001	5.046768984	2.933632669	-3.355270597	-2.770530059	6.193061725	-1.786351806	0.038878537	-2.733600492
hsa-asg-1010_st1	B	NA	NA	2.190158108	0.105829642	2.095692511	-0.563159932	0.959212423	0.893198893	1.764375883	0.621779376	1.833098625	2.868253586	-0.614947786	0.426969574	0.479719101	0.14390112	-0.20938135	1.861180694	0.696713034	1.373004042	2.176105962	2.258085514	-0.149118085	0.073690299	4.39809106	2.691193719	3.651903133	1.885306894
hsa-asg-1010_st2	A	NA	NA	3.568689737	1.186424904	1.118268896	-0.104125103	1.68629424	0.302687366	1.30647891	1.633376073	2.37103615	1.383873796	1.058794781	3.339443088	1.577758664	2.161325097	0.728889796	1.434470193	2.184084852	1.746201512	2.176105962	1.329881653	1.295712299	1.380964201	0.103182037	1.848711205	1.239890282	1.635508673
hsa-asg-10111_st1	A	NA	NA	2.331560058	2.517541588	2.438272551	2.997684106	1.35111158	1.403572343	1.30647891	1.633376073	1.702403161	0.967654653	1.726597792	1.839794182	1.905312747	2.460527206	1.692186971	1.861180694	1.796994351	2.057833646	1.784341023	1.692804474	1.982234277	1.862489172	3.170173575	4.934335448	0.546255247	1.635508673
hsa-asg-10111_st2	B	NA	NA	2.035610808	1.617698574	2.720291551	1.981550579	2.431348808	3.381715073	2.132670391	3.650903179	1.955045734	1.735602364	1.726597792	3.991380689	0.224263413	1.79707624	2.545190248	1.434470193	1.796994351	2.548385597	3.353145243	2.48242414	3.012214729	2.552568064	2.593983423	2.846891664	3.060701024	3.331685896
hsa-asg-10112_st1	A	NA	NA	0.712299975	1.186424904	1.66678317	3.269926705	1.971919766	2.68149198	3.267552084	4.766671079	1.702403161	0.492226234	5.35177539	-0.662331107	3.253013446	2.161325097	4.044951513	2.944328504	1.017566145	1.373004042	3.508455931	1.99824979	3.085705136	1.512596985	2.408704486	-0.495309524	2.210494863	2.770734518
hsa-asg-10112_st2	B	NA	NA	2.035610808	3.922610402	1.118268896	3.269926705	1.35111158	1.819813749	2.132670391	0.853047791	2.37103615	1.383873796	0.212293976	5.774558777	2.18213314	2.161325097	1.350770353	1.434470193	1.017566145	3.352232396	0.668957692	2.258085514	1.083490901	1.241131665	2.408704486	1.553436133	1.438471599	2.104592834
hsa-asg-10113_st1	A	NA	NA	1.678370387	2.73339654	2.438272551	3.500031553	3.203845318	2.159331472	3.098225386	2.19696247	2.17595987	1.735602364	4.094575194	2.860300196	4.826264148	3.286526257	2.545190248	3.573780463	2.760387043	3.956685635	1.784341023	2.48242414	2.24788211	3.131597642	3.980074908	1.208554501	3.26397171	2.628612325
hsa-asg-10113_st2	B	NA	NA	0.712299975	0.671661413	1.118268896	1.30994304	1.35111158	0.302687366	1.764375883	1.27404362	1.411397778	0.492226234	1.417728677	1.451011293	2.419523471	2.161325097	1.350770353	1.861180694	2.184084852	0.927181	3.777217021	1.99824979	1.295712299	1.092937508	0.980358935	2.323635745	4.590030831	1.34945181
hsa-asg-10114_st1	A	NA	NA	8.340945411	7.625247568	5.685710444	6.782516744	7.706407527	6.929676229	6.815185774	7.315391684	7.490146951	7.287263483	8.205504431	7.266080226	6.313885911	7.244458408	8.85220987	6.811502224	7.753590829	7.040648122	7.515521323	7.899751236	5.217668482	6.515044729	6.434271544	4.319883696	4.511106779	6.428451878
hsa-asg-10114_st2	B	NA	NA	7.887207055	7.818582351	8.225771855	6.13689708	8.105015691	6.816283261	6.342273989	6.897239686	7.876938368	6.995082784	7.470041097	6.356917687	5.509898475	7.465646936	8.424568282	7.387097206	7.539151646	4.557052541	7.189138619	8.06208483	6.036036257	4.729672506	6.075919477	5.98186736	3.834926253	6.147629089
hsa-asg-10117_st1	B	NA	NA	0.987456441	2.267482367	0.441334896	3.699069676	3.622973789	5.59098111	2.132670391	4.019314959	0.084007046	2.697069933	-0.22040761	1.839794182	1.748666479	1.79707624	0.950377581	0.906042886	0.008584187	-0.592796454	2.176105962	0.900884476	0.854293073	3.395618592	4.498350255	3.34650976	4.398717826	3.235029078
hsa-asg-10117_st2	A	NA	NA	4.379355574	2.73339654	2.438272551	3.874320951	3.077598653	3.234842397	3.907158204	3.091999487	1.702403161	4.818173871	3.742940207	5.395960121	2.18213314	4.364769162	2.724606792	2.944328504	3.71152284	2.746635087	4.28978191	4.427960179	5.777584563	3.178975933	4.498350255	0.810484327	2.44311151	3.422435139
hsa-asg-10118_st1	A	NA	NA	0.421131046	-0.436243699	0.441334896	1.50015028	-1.124334279	1.403572343	1.764375883	2.19696247	1.411397778	-0.881825045	1.726597792	-0.662331107	1.187283326	3.574734437	1.692186971	2.206743031	1.308302115	4.287632984	-0.023927204	1.329881653	1.083490901	3.98562045	0.553926284	1.208554501	-0.659863913	-0.809043785
hsa-asg-10118_st2	B	NA	NA	-2.24577591	-2.552148037	2.095692511	-2.20652347	1.162387791	-1.864954706	-1.416589657	-1.981814684	-1.50022869	-1.87397037	-2.587201368	3.470162556	-0.719070958	-1.881068833	-0.095150303	0.605092074	-0.900884332	-1.987765707	1.288821342	-2.656821891	-1.853759711	-0.729789854	-1.206370321	-1.317175917	-0.860486419	0.071602436
hsa-asg-10119_st1	A	NA	NA	2.797615855	0.671661413	1.66678317	1.674544801	2.431348808	0.302687366	1.30647891	1.27404362	2.17595987	0.967654653	1.058794781	1.839794182	1.187283326	5.822939917	2.724606792	1.434470193	2.760387043	1.373004042	3.777217021	1.692804474	1.295712299	1.862489172	1.959418774	2.846891664	8.842316655	2.104592834
hsa-asg-10119_st2	B	NA	NA	2.035610808	3.242435096	1.66678317	2.46808841	1.35111158	1.403572343	2.132670391	2.618213395	1.411397778	1.735602364	1.417728677	1.451011293	1.905312747	2.712346789	1.842989027	1.434470193	2.49826321	1.373004042	0.668957692	1.692804474	3.518474705	1.380964201	1.959418774	3.635002365	3.131568479	2.770734518
hsa-asg-1011_st1	B	NA	NA	4.155749855	5.968113921	-1.358942013	-1.290185808	3.576637693	4.683659077	2.567143184	1.633376073	2.774481719	5.018617711	5.199639582	5.538519343	-0.029552254	4.8191917	5.075203352	0.906042886	-0.323259408	3.827281796	1.551513275	-2.115446105	3.155768769	-1.537139216	3.285406999	-0.291987831	3.57692721	4.218301398
hsa-asg-1011_st2	A	NA	NA	4.271846464	4.209931925	4.39617114	1.981550579	5.38316583	5.462951726	4.272227694	2.19696247	4.04021645	5.77396336	6.102547637	4.440640032	2.419523471	2.824428565	5.198403613	4.060428202	4.558934048	4.075551342	3.648969798	7.150050379	4.497860321	3.720059469	3.339844027	6.313255236	3.918519738	2.701305214
hsa-asg-10120_st1	A	NA	NA	3.568689737	4.449777665	4.39617114	4.528623467	4.020124456	4.213607763	5.725845256	4.630690675	3.946283246	4.180452292	3.482707054	4.076554986	3.954197108	3.922781646	2.807075411	4.273951122	4.522808812	4.320158009	4.28978191	3.400369942	3.97557984	3.312708469	4.39809106	5.253969237	4.990197342	3.588762338
hsa-asg-10120_st2	B	NA	NA	2.035610808	2.267482367	2.095692511	2.840586463	1.971919766	3.071914566	2.132670391	2.618213395	1.955045734	2.697069933	2.425062613	2.429475015	2.419523471	2.460527206	1.982231058	2.206743031	1.796994351	2.321526855	2.493460638	2.258085514	1.982234277	2.063440395	8.237607398	2.846891664	-0.860486419	2.900822857
hsa-asg-10121_st1	A	NA	NA	0.712299975	1.972427135	3.345743545	1.981550579	3.077598653	2.159331472	4.749510766	1.937466719	1.955045734	1.383873796	2.425062613	2.160387528	2.97178607	1.79707624	2.447145358	1.434470193	2.001294586	2.321526855	3.353145243	1.329881653	-0.387807358	1.752852757	2.909177159	0.810484327	2.210494863	1.635508673
hsa-asg-10121_st2	B	NA	NA	3.79157239	3.091069679	3.507087769	1.981550579	1.971919766	2.68149198	3.419580832	2.792969246	2.37103615	4.480796132	4.15577038	3.037527583	1.577758664	2.161325097	1.982231058	2.944328504	3.431146223	5.490743103	2.983393362	3.151678325	4.227372818	3.435397055	3.492102064	2.988179017	3.131568479	4.496664651
hsa-asg-10122_st1	A	NA	NA	2.461614635	4.209931925	1.66678317	5.258124668	1.834697671	5.394414945	6.283191653	3.650903179	6.142087079	1.56735168	1.864314928	4.305738846	3.375982385	3.026563065	4.649705996	4.233679177	4.988113081	4.287632984	2.176105962	4.04020346	4.441954978	5.939405472	4.262174747	3.398673246	3.326010243	5.546093237
hsa-asg-10122_st2	B	NA	NA	2.190158108	-1.450049322	-1.358942013	-1.571217771	1.834697671	3.234842397	-1.416589657	-2.16541853	-1.894465309	-1.87397037	-2.014255242	-1.446794987	-1.411529709	-1.576944109	4.802403006	-0.608155481	1.017566145	-2.18666084	-1.899740529	-2.019740557	-1.614556687	-0.430255181	1.825864274	-0.685570958	2.825650814	1.998409046
hsa-asg-10123_st1	A	NA	NA	-2.24577591	0.390884836	1.118268896	4.361277232	-1.538581854	0.302687366	-1.416589657	-1.258290172	-2.060459423	0.242397824	-2.462917041	-1.093210846	-0.27443654	-0.173927771	-0.914067377	-1.474239775	4.327322497	4.584119692	-0.023927204	-2.205589655	-0.610728248	7.889802786	-0.533176563	-1.567995321	1.787032106	5.007308412
hsa-asg-10123_st2	B	NA	NA	4.7439675	1.412569412	-2.519716538	-2.371529492	-1.969124377	-2.666852931	-2.359712335	-2.329501118	-2.060459423	-2.16707705	-2.462917041	-1.87001027	4.563475948	-1.736076815	-2.954973527	-2.7309195	-1.72246684	-3.02448555	-2.503392251	-2.590387654	-1.614556687	-2.018802195	0.553926284	-1.978749606	2.011657732	4.656409533
hsa-asg-10124_st1	A	NA	NA	2.331560058	1.972427135	1.66678317	1.674544801	0.959212423	2.159331472	1.764375883	1.937466719	1.076493131	1.383873796	1.058794781	-0.145420895	2.18213314	2.460527206	1.528518138	2.944328504	1.308302115	1.746201512	1.784341023	3.009872802	1.668974847	0.772592448	1.357608211	3.117385852	2.330971186	2.298740283
hsa-asg-10124_st2	B	NA	NA	2.797615855	2.517541588	2.095692511	0.879717433	3.622973789	1.403572343	2.90736263	2.792969246	2.17595987	2.868253586	1.417728677	2.860300196	1.905312747	1.344078216	1.350770353	2.492749757	1.796994351	1.746201512	3.179663938	1.329881653	3.518474705	1.092937508	0.553926284	3.544961784	1.438471599	4.317134114
hsa-asg-10125_st1	B	NA	NA	0.124118707	2.267482367	2.438272551	1.30994304	0.959212423	2.441647182	2.90736263	1.633376073	1.411397778	1.735602364	1.726597792	1.451011293	1.577758664	2.712346789	1.982231058	1.861180694	2.184084852	2.057833646	2.176105962	0.900884476	2.476601111	1.380964201	2.593983423	2.102727363	2.330971186	5.022071224
hsa-asg-10125_st2	A	NA	NA	0.712299975	1.803585213	2.438272551	1.674544801	2.217504879	2.68149198	1.30647891	1.937466719	1.702403161	1.735602364	2.425062613	1.839794182	2.305150436	1.344078216	1.528518138	2.206743031	2.184084852	2.19490572	2.757820016	1.51925556	1.668974847	2.480670368	2.307315894	4.050501422	2.986331043	2.104592834
hsa-asg-10127_st1	A	NA	NA	3.443164368	1.972427135	2.095692511	3.269926705	1.35111158	1.403572343	1.764375883	1.633376073	0.698159064	1.735602364	1.058794781	1.451011293	0.729104598	2.928857801	1.350770353	1.861180694	2.184084852	1.373004042	0.668957692	1.692804474	1.982234277	1.862489172	0.980358935	-0.077391477	3.551061952	2.472222121
hsa-asg-10127_st2	B	NA	NA	0.712299975	1.186424904	2.438272551	1.674544801	2.431348808	1.403572343	1.764375883	1.633376073	1.076493131	0.967654653	2.222770433	1.839794182	1.905312747	2.928857801	1.158085291	1.861180694	2.760387043	-0.109919512	1.288821342	1.692804474	3.286757053	1.380964201	2.199189265	2.102727363	0.038878537	1.635508673
hsa-asg-10128_st1	A	NA	NA	0.421131046	1.186424904	1.118268896	1.30994304	0.959212423	-0.291774215	0.741941914	-0.330293361	2.276403734	0.967654653	1.726597792	0.426969574	2.305150436	1.344078216	0.728889796	2.206743031	0.008584187	0.417159443	0.668957692	0.900884476	1.982234277	1.862489172	1.681773568	0.370784319	-0.44201933	4.268557243
hsa-asg-10128_st2	B	NA	NA	0.421131046	0.671661413	1.66678317	0.394249738	1.35111158	2.68149198	1.764375883	2.07214427	1.249628898	0.492226234	1.058794781	0.426969574	1.748666479	-0.472170239	0.25880155	2.492749757	0.008584187	-0.109919512	-0.658864948	0.900884476	1.295712299	0.073690299	2.593983423	-0.077391477	1.0240785	1.022950395
hsa-asg-10129_st1	A	NA	NA	2.035610808	1.186424904	2.095692511	1.30994304	1.971919766	-0.291774215	0.741941914	0.853047791	1.702403161	1.383873796	0.650728035	1.839794182	1.577758664	1.79707624	1.158085291	1.861180694	1.308302115	1.373004042	1.288821342	1.692804474	1.295712299	1.636398989	0.980358935	0.810484327	1.787032106	-0.484538976
hsa-asg-10129_st2	B	NA	NA	4.796724146	1.186424904	1.66678317	2.242690312	1.68629424	1.403572343	1.30647891	0.853047791	2.545039138	2.032275592	1.726597792	2.160387528	1.187283326	0.14390112	0.950377581	2.206743031	0.696713034	0.927181	1.288821342	1.99824979	3.621992289	1.380964201	1.681773568	3.236343266	3.326010243	1.635508673
hsa-asg-1012_st1	B	NA	NA	-2.030500103	-1.102248425	1.118268896	3.139978558	-0.17779086	-2.107853837	2.689072132	-1.535572047	-0.673732105	-1.643538806	-2.327471875	-1.093210846	0.729104598	2.591496266	-1.512880143	-0.608155481	-0.900884332	1.568172934	-0.023927204	1.99824979	1.295712299	2.869364941	5.25458641	3.678036883	0.292798626	4.431913815
hsa-asg-1012_st2	A	NA	NA	4.990400972	5.159639036	5.227752958	4.474956848	5.17925037	5.462951726	5.811948762	10.51319068	6.149170209	5.717375186	5.199639582	5.553524668	5.972097514	5.676627385	4.529862992	5.288791293	6.968298636	4.939099555	5.325655053	5.373116222	5.938134584	4.729672506	4.916253804	5.134453137	5.968437194	6.092683289
hsa-asg-10131_st1	B	NA	NA	1.678370387	0.671661413	1.118268896	0.879717433	2.217504879	2.159331472	1.30647891	3.650903179	1.411397778	2.285405565	1.726597792	1.451011293	0.224263413	1.344078216	2.230979306	2.492749757	1.308302115	0.927181	3.777217021	0.900884476	5.002232099	1.862489172	2.199189265	2.323635745	3.199236432	1.022950395
hsa-asg-10131_st2	A	NA	NA	3.891475637	4.317602727	4.695781334	3.602912617	3.077598653	4.213607763	4.806474106	4.252851344	3.810836262	3.289513028	3.279640159	4.374754892	3.489529804	2.712346789	2.34266912	5.2284032	4.447742525	3.222169681	2.983393362	5.132716914	6.145376237	3.98562045	3.756289768	3.117385852	3.746268042	3.738195027
hsa-asg-10133_st1	A	NA	NA	9.898968789	9.993645336	10.05670451	9.781478846	9.714445417	9.351727696	9.096259871	9.407440538	10.26259396	9.32691353	10.13846075	9.192898395	9.426565876	9.838018923	10.2512438	9.643761861	9.454290486	9.895950254	9.491622403	9.435917383	9.356723786	9.508951203	9.373542951	8.356641129	8.416950187	9.440838007
hsa-asg-10133_st2	B	NA	NA	8.900095888	9.608272846	9.489968183	8.416458461	9.216000962	8.752045897	8.951941194	8.982067173	9.890080948	9.494642965	9.439303922	9.183276604	9.284435045	9.104261801	10.01268819	9.197545872	8.613709658	9.027523417	9.239890488	8.414142839	8.608547447	10.94054305	9.109057967	9.173917098	10.15119847	9.170905748
hsa-asg-10134_st1	A	NA	NA	2.035610808	1.972427135	3.164705124	1.674544801	2.939774394	-0.000270018	1.764375883	2.19696247	2.17595987	5.409823894	2.604622119	1.451011293	2.18213314	1.79707624	1.692186971	3.439617443	2.184084852	1.373004042	1.784341023	0.900884476	10.81199475	1.092937508	2.909177159	6.191172153	2.908112931	1.885306894
hsa-asg-10134_st2	B	NA	NA	1.240816256	2.267482367	2.095692511	1.30994304	0.959212423	1.997847475	0.104480489	1.27404362	1.955045734	3.516094346	1.417728677	2.429475015	3.954197108	1.79707624	1.158085291	0.289717516	1.796994351	0.927181	-0.023927204	-0.086158908	1.295712299	1.862489172	1.681773568	1.553436133	2.44311151	1.022950395
hsa-asg-10135_st1	A	NA	NA	-0.166654891	1.972427135	1.66678317	3.500031553	0.049607599	1.403572343	1.30647891	0.138520534	1.562106063	-0.00639201	-0.22040761	-0.145420895	0.479719101	0.783377874	-0.20938135	1.861180694	1.308302115	2.057833646	-0.023927204	2.258085514	1.668974847	0.427416212	-1.057108861	0.810484327	2.080563924	0.268031529
hsa-asg-10135_st2	B	NA	NA	0.987456441	0.671661413	-0.270034219	0.143085814	0.515673318	0.893198893	0.741941914	-0.1007178	0.290330125	-0.00639201	0.650728035	2.160387528	-0.719070958	2.460527206	0.25880155	0.906042886	4.101396403	0.151550619	2.983393362	1.329881653	-0.816336061	0.427416212	1.959418774	3.117385852	1.0240785	0.268031529
hsa-asg-10136_st1	A	NA	NA	0.124118707	1.186424904	1.66678317	1.981550579	-0.394826657	2.159331472	1.30647891	-0.1007178	1.076493131	0.492226234	1.058794781	1.839794182	2.419523471	1.79707624	1.350770353	1.434470193	2.348790109	2.321526855	-0.023927204	1.329881653	1.832320669	1.752852757	2.199189265	2.102727363	0.791862759	1.885306894
hsa-asg-10136_st2	B	NA	NA	2.331560058	1.186424904	1.118268896	1.674544801	0.959212423	1.403572343	1.30647891	1.937466719	1.076493131	0.967654653	1.417728677	0.978129555	1.187283326	0.783377874	4.683808689	1.434470193	0.354790511	-0.109919512	2.493460638	4.112434197	12.96545992	2.326329851	2.199189265	2.691193719	1.0240785	1.34945181
hsa-asg-10137_st1	A	NA	NA	5.313917249	4.09365333	4.122335758	2.46808841	4.885397494	4.683659077	2.132670391	5.471761705	4.481528065	3.516094346	2.425062613	2.659761435	6.174728553	5.026512353	4.812717921	5.006684778	1.796994351	5.822223426	4.004256181	5.87871017	1.982234277	2.811004064	3.285406999	2.518080769	4.427641283	4.962094091
hsa-asg-10137_st2	B	NA	NA	3.684354941	2.922734207	2.720291551	2.665475547	6.305278582	5.03803613	5.237965373	5.077013944	0.698159064	5.194640463	4.699350549	6.48772491	1.905312747	3.437636863	3.735319734	4.561313577	2.184084852	3.352232396	1.288821342	4.181252519	2.24788211	2.063440395	2.408704486	3.876092327	3.26397171	2.770734518
hsa-asg-10138_st1	A	NA	NA	11.17538875	11.06052439	10.56934813	10.11520904	10.40695878	10.71637072	11.02987661	11.03383543	10.8364797	10.92576932	11.1703074	11.0992487	10.6947353	11.04030029	10.33339125	10.9321039	10.82335707	11.36074283	10.86531257	10.61546234	9.7607451	10.14324656	9.497194044	9.396658281	8.936808221	9.623999744
hsa-asg-10138_st2	B	NA	NA	10.13794261	10.1596108	9.926399324	9.927618	9.857095567	9.726907264	10.63325386	10.04125509	9.718507693	10.32176336	10.67916142	10.58305567	9.990684384	10.34345558	9.936176776	10.0216701	10.15536446	10.73139963	10.02697447	9.520070684	9.089954808	9.846274033	9.877591114	8.097424164	9.076767087	9.375424431
hsa-asg-1013_st1	B	NA	NA	-0.441143843	-0.679532255	-0.59211865	2.665475547	4.465993729	1.403572343	-0.50319037	-0.746886686	-0.49920423	-1.225114617	1.244761044	-0.662331107	0.224263413	-0.472170239	-0.914067377	-1.474239775	0.354790511	-1.877979624	-0.929952832	-0.324971384	-0.149118085	-0.58416726	-1.057108861	-1.177124563	3.131568479	2.770734518
hsa-asg-1013_st2	A	NA	NA	5.367272035	5.391521652	5.877202026	5.30510017	5.163522435	5.621290901	5.695964215	5.598861016	5.285430055	5.46584679	5.21415101	5.256237408	5.931992764	5.645498181	4.749696793	5.143749807	6.727003804	4.830162172	5.922999608	5.47294114	4.678126548	4.629248837	5.748606179	3.635002365	4.537894801	4.317134114
hsa-asg-10141_st1	A	NA	NA	2.035610808	1.617698574	4.122335758	1.981550579	1.971919766	1.403572343	2.434937852	2.421402446	1.076493131	1.383873796	2.765666836	2.860300196	3.375982385	1.79707624	3.599960491	3.292063522	3.351863062	1.746201512	3.179663938	1.329881653	1.295712299	1.380964201	-0.331817719	0.370784319	2.986331043	1.635508673
hsa-asg-10141_st2	B	NA	NA	0.124118707	1.186424904	1.66678317	1.30994304	1.68629424	0.302687366	1.30647891	4.890974213	1.076493131	0.492226234	2.604622119	0.978129555	1.905312747	0.14390112	1.692186971	1.434470193	1.567286936	0.927181	1.288821342	1.692804474	1.083490901	0.250349664	1.681773568	-0.495309524	-0.44201933	1.34945181
hsa-asg-10142_st1	B	NA	NA	1.240816256	3.242435096	1.66678317	1.30994304	2.431348808	2.159331472	2.132670391	2.421402446	1.702403161	0.967654653	1.726597792	2.429475015	1.905312747	1.344078216	1.158085291	1.861180694	1.308302115	2.922266658	1.784341023	1.329881653	3.012214729	1.380964201	1.959418774	2.102727363	2.210494863	3.997897535
hsa-asg-10142_st2	A	NA	NA	3.79157239	3.50558783	4.219456166	3.699069676	3.873929067	3.51534011	4.101094479	3.451883184	3.580839786	3.617560571	3.279640159	3.339443088	3.785561993	3.700151851	1.350770353	4.192260548	4.485760994	4.185451256	4.373731235	3.151678325	4.771888667	4.981371298	4.916253804	3.94837407	3.199236432	4.268557243
hsa-asg-10143_st1	A	NA	NA	5.532108799	7.295788914	7.77854948	7.222915699	7.527305096	6.678868713	3.098225386	7.227575537	7.038489037	6.664701588	7.706738236	5.060148341	3.594967043	6.839138909	5.801178478	5.683164563	7.287182471	7.391119443	5.775986723	4.986035965	6.082605023	6.129424469	4.047651326	1.553436133	4.072594176	5.18838526
hsa-asg-10143_st2	B	NA	NA	5.367272035	4.209931925	5.54231031	5.15933046	3.479350988	5.125166254	7.081106443	7.432728106	3.035196816	4.507678211	2.327067747	0.426969574	5.991739725	5.097190066	5.72118971	5.507887934	4.628592037	5.764109876	6.004520169	4.946918188	2.476601111	1.241131665	5.195952617	-1.978749606	4.483814842	5.325670186
hsa-asg-10144_st1	A	NA	NA	1.240816256	1.186424904	2.438272551	1.30994304	1.68629424	0.893198893	1.30647891	1.27404362	1.411397778	0.967654653	1.726597792	3.900926403	2.626230361	2.161325097	0.49669995	-0.328666399	1.017566145	1.746201512	2.176105962	0.900884476	1.832320669	0.250349664	0.980358935	2.518080769	1.239890282	2.628612325
hsa-asg-10144_st2	B	NA	NA	0.124118707	1.617698574	2.095692511	1.30994304	0.959212423	2.159331472	1.30647891	1.27404362	-0.11848432	0.967654653	0.212293976	3.037527583	0.729104598	1.79707624	0.950377581	-0.328666399	1.567286936	0.927181	0.668957692	3.009872802	2.120280164	1.965845498	0.103182037	0.370784319	2.210494863	-0.484538976
hsa-asg-10145_st1	A	NA	NA	3.627659086	1.186424904	1.66678317	5.932537518	3.203845318	2.159331472	3.557441879	5.023669853	5.136692264	5.409823894	3.893886214	3.900926403	2.892438682	5.249797068	4.517315485	3.810189763	0.696713034	5.574265746	3.179663938	3.400369942	3.718701817	2.063440395	1.681773568	1.553436133	1.787032106	4.112263101
hsa-asg-10145_st2	B	NA	NA	1.470777149	4.570915858	3.164705124	4.702208143	3.320248931	1.819813749	3.799595143	5.444942803	2.701708384	3.8016283	1.726597792	4.440640032	3.375982385	3.118322066	3.397647703	3.292063522	3.646274784	2.19490572	3.179663938	4.112434197	1.832320669	4.139141818	2.199189265	0.370784319	1.239890282	4.53828048
hsa-asg-10146_st1	B	NA	NA	2.895126694	4.385193185	2.095692511	1.30994304	5.098842138	1.403572343	1.30647891	4.342501301	3.450783708	2.697069933	3.384648379	1.839794182	2.720172614	1.79707624	2.447145358	2.734994211	1.796994351	3.781472439	1.784341023	1.692804474	2.476601111	1.380964201	1.681773568	1.553436133	1.939892491	0.657873079
hsa-asg-10146_st2	A	NA	NA	0.712299975	2.517541588	0.441334896	1.674544801	2.217504879	3.071914566	1.30647891	1.633376073	1.955045734	3.407132431	2.222770433	0.426969574	0.224263413	1.344078216	0.728889796	3.128250752	2.876464881	0.417159443	1.784341023	2.258085514	1.083490901	1.241131665	2.593983423	4.373528431	0.791862759	0.657873079
hsa-asg-10148_st1	A	NA	NA	-1.129774627	4.951942545	2.438272551	-1.812107637	-1.538581854	2.441647182	-1.416589657	3.091999487	4.503745375	-2.253662451	-2.462917041	0.978129555	3.594967043	-0.743904892	3.314028542	2.843243842	-0.323259408	1.908823667	-1.899740529	-2.656821891	3.518474705	-0.430255181	-1.206370321	-1.786351806	-0.659863913	-0.651950308
hsa-asg-10148_st2	B	NA	NA	-0.693721056	-2.385725639	0.441334896	2.665475547	0.742706212	-2.317879327	2.132670391	1.27404362	-1.894465309	3.227018907	-0.793229231	0.978129555	-1.095580923	4.326143296	4.162178564	-1.087990451	0.354790511	-0.359656652	1.288821342	-2.371396654	-1.614556687	3.5845955	-1.472865501	6.285444858	-0.659863913	-1.221446861
hsa-asg-10149_st1	A	NA	NA	9.173037746	8.638476425	8.781609779	6.919756155	8.821187583	8.674623476	8.291916249	8.571861551	9.21150348	8.932190998	9.085477544	9.902747147	8.690385045	9.19175854	6.941886154	8.899414516	8.459369322	7.819958771	8.813650244	9.14602868	7.567108395	8.154080063	7.555084946	6.271336115	5.928407186	6.844818235
hsa-asg-10149_st2	B	NA	NA	7.324187186	8.966503234	7.879025672	7.381227215	8.865656285	7.400973224	8.987855322	7.25100434	8.15726183	8.325849496	8.250243795	8.273928817	7.616080934	8.559261051	7.744253159	8.054069861	7.749678384	8.108659951	7.979385941	7.513972798	7.245467774	6.845461726	6.266187894	5.527487043	6.506065825	9.839109013
hsa-asg-1014_st1	A	NA	NA	1.470777149	0.105829642	0.441334896	1.674544801	1.35111158	1.819813749	0.741941914	2.07214427	1.833098625	0.967654653	1.726597792	-0.662331107	1.391032221	3.700151851	0.49669995	2.734994211	0.696713034	1.373004042	0.668957692	-0.086158908	3.809430045	2.063440395	0.980358935	0.370784319	2.330971186	1.022950395
hsa-asg-1014_st2	B	NA	NA	1.865810824	3.828939827	2.095692511	0.879717433	0.515673318	0.302687366	1.30647891	2.31305159	0.892279792	1.383873796	1.417728677	0.978129555	2.526261457	-0.987843233	2.447145358	0.289717516	0.696713034	0.927181	0.668957692	-0.086158908	1.668974847	1.380964201	-0.721233145	0.810484327	2.080563924	3.235029078
hsa-asg-10150_st1	B	NA	NA	2.035610808	2.922734207	2.720291551	2.997684106	0.959212423	0.893198893	1.30647891	1.937466719	1.702403161	0.967654653	1.417728677	1.451011293	2.18213314	4.115939706	1.158085291	0.906042886	2.876464881	1.746201512	1.784341023	1.692804474	1.832320669	0.602275861	1.357608211	7.325306698	0.791862759	-0.121132013
hsa-asg-10150_st2	A	NA	NA	1.240816256	1.186424904	2.095692511	1.30994304	0.959212423	2.159331472	0.104480489	0.381588943	1.411397778	0.967654653	1.058794781	0.978129555	1.187283326	1.79707624	1.350770353	0.906042886	1.796994351	2.057833646	2.757820016	1.692804474	2.476601111	1.862489172	2.199189265	0.810484327	1.0240785	0.657873079
hsa-asg-10151_st1	A	NA	NA	1.470777149	1.617698574	1.118268896	1.674544801	0.959212423	5.03803613	1.30647891	3.022595997	0.892279792	2.285405565	2.222770433	0.426969574	0.966196883	1.344078216	1.350770353	2.944328504	2.49826321	0.927181	2.176105962	2.48242414	2.24788211	0.772592448	2.909177159	1.848711205	3.060701024	0.657873079
hsa-asg-10151_st2	B	NA	NA	2.461614635	2.267482367	5.105597893	2.569884635	2.619932039	3.381715073	0.741941914	4.252851344	1.955045734	2.032275592	2.911437633	2.659761435	3.489529804	3.286526257	1.692186971	3.573780463	2.184084852	2.650668005	2.757820016	1.329881653	0.101356074	2.063440395	1.681773568	2.323635745	1.239890282	0.268031529
hsa-asg-10152_st1	B	NA	NA	2.797615855	1.972427135	1.66678317	1.674544801	0.515673318	1.819813749	2.132670391	2.421402446	2.701708384	2.285405565	1.058794781	0.978129555	1.905312747	2.161325097	1.158085291	0.906042886	0.696713034	2.548385597	2.176105962	1.329881653	3.012214729	3.930633928	2.593983423	3.236343266	2.73848927	2.472222121
hsa-asg-10152_st2	A	NA	NA	2.035610808	1.972427135	1.66678317	-0.104125103	2.431348808	2.889177757	1.30647891	2.421402446	1.702403161	3.161792197	2.765666836	2.160387528	1.577758664	1.344078216	1.528518138	0.906042886	1.796994351	1.373004042	1.288821342	1.692804474	-0.149118085	1.380964201	2.199189265	2.846891664	2.73848927	1.34945181
hsa-asg-10154_st1	A	NA	NA	8.996457798	10.60187063	11.06515539	10.55119299	10.75637152	8.374269534	8.483474536	8.904158144	11.28526833	9.075351581	10.31141266	8.054004051	7.968187757	8.76707575	11.7292286	7.616668198	10.31413721	8.923792589	9.535725827	8.780075241	8.83222939	11.10103418	8.05150909	7.586942006	9.450849632	10.7690951
hsa-asg-10154_st2	B	NA	NA	5.367272035	7.330613546	6.334497858	6.065886419	6.74678767	3.51534011	4.189174752	7.183609008	7.286745446	4.683073488	6.626918706	6.821209836	6.313885911	6.567324081	7.499169912	4.424729733	6.465996101	4.443432006	1.288821342	3.709185728	1.295712299	5.148058657	1.681773568	6.098323579	4.143928123	6.406088848
hsa-asg-10156_st1	A	NA	NA	0.987456441	-0.436243699	4.219456166	2.665475547	0.515673318	1.819813749	1.30647891	1.46122934	4.746770716	0.492226234	2.911437633	0.426969574	4.140825486	1.79707624	3.397647703	2.734994211	2.184084852	1.373004042	2.983393362	6.073103619	3.894863887	0.427416212	4.449086063	1.208554501	2.646102191	2.104592834
hsa-asg-10156_st2	B	NA	NA	3.984987245	3.312725905	3.720179253	0.394249738	2.528458747	4.50048797	3.419580832	4.283353078	3.204886269	2.697069933	2.840289917	4.440640032	3.375982385	4.703218971	2.172152965	3.039093641	3.83390922	3.685321438	3.580388085	3.082447175	4.12473977	3.619649508	4.112234518	4.898116356	1.620414631	3.937167276
hsa-asg-10157_st1	A	NA	NA	-1.316579085	3.564661438	-0.59211865	-1.290185808	3.010258826	5.91844551	-1.416589657	-1.101895843	1.076493131	-0.00639201	-0.793229231	2.429475015	2.419523471	0.783377874	-0.320750262	1.183572339	3.431146223	0.417159443	-0.929952832	4.147249835	0.854293073	2.063440395	-0.721233145	1.553436133	3.69984367	0.657873079
hsa-asg-10157_st2	B	NA	NA	-1.639898406	3.312725905	-2.043659299	-2.20652347	-1.273252085	-2.814930096	-2.549676878	-2.612474582	-0.673732105	-2.335614753	-2.701962044	-1.600162845	-1.79856688	-1.736076815	-2.553631408	3.573780463	-1.72246684	-3.127558791	-1.744978865	-2.590387654	-2.245500367	-1.117737785	-1.998424747	-2.444680194	0.420073018	1.635508673
hsa-asg-10158_st1	B	NA	NA	2.797615855	6.248573871	4.972165777	-0.104125103	4.51630722	3.637863678	2.689072132	5.023669853	4.00957228	3.965128312	5.559301952	2.160387528	3.594967043	2.460527206	5.546554253	3.367674709	6.009979497	5.95283716	4.245916259	3.341986026	7.024684386	4.940015868	5.504598025	3.94837407	2.080563924	4.656409533
hsa-asg-10158_st2	A	NA	NA	4.413493901	3.728863423	4.018275186	1.50015028	2.217504879	4.62513605	3.557441879	3.741150947	4.609997596	2.504582941	3.044445308	1.839794182	3.253013446	1.79707624	3.777800956	4.192260548	2.184084852	3.288621776	3.508455931	3.400369942	2.120280164	3.814036546	2.408704486	3.449062202	2.210494863	5.781385838
hsa-asg-1015_st1	A	NA	NA	4.114897979	4.09365333	4.310497533	4.419229279	4.332007918	3.381715073	4.914089079	4.157310397	4.315689641	4.180452292	4.739989859	4.233281904	4.069014396	3.922781646	4.385486165	4.013693927	4.447742525	4.610690854	3.895139168	5.579172085	4.323240356	5.491401985	4.174076016	3.800051691	3.551061952	3.665377546
hsa-asg-1015_st2	B	NA	NA	1.240816256	1.617698574	1.66678317	0.879717433	1.971919766	2.441647182	0.741941914	1.937466719	1.955045734	0.967654653	2.604622119	0.978129555	2.18213314	0.783377874	1.528518138	0.906042886	2.49826321	2.746635087	1.784341023	1.329881653	3.012214729	1.636398989	1.959418774	1.848711205	0.038878537	1.885306894
hsa-asg-10160_st1	B	NA	NA	-1.780890038	-1.985961898	-1.358942013	-1.290185808	-1.768064658	-1.864954706	-1.746783645	-1.981814684	-1.709152359	-2.557845073	-2.462917041	-1.446794987	-1.095580923	-1.20590079	-1.512880143	-1.474239775	-0.323259408	1.908823667	-1.899740529	-2.371396654	-1.004818675	-1.441216583	-1.703711515	-1.317175917	0.791862759	1.764585036
hsa-asg-10160_st2	A	NA	NA	-1.316579085	0.938770285	-0.59211865	2.997684106	-1.273252085	-0.810033372	-1.009944292	-0.746886686	-0.11848432	-0.474889755	-1.111911382	-1.093210846	-0.27443654	-0.472170239	-0.914067377	-1.474239775	-0.323259408	0.927181	-0.355555439	-0.756917105	-1.004818675	1.092937508	-0.721233145	-0.077391477	2.986331043	0.268031529
hsa-asg-10162_st1	A	NA	NA	0.421131046	2.517541588	1.118268896	2.117163593	0.515673318	0.893198893	1.764375883	1.27404362	0.698159064	0.492226234	0.212293976	1.451011293	0.224263413	0.783377874	1.842989027	0.906042886	1.796994351	0.151550619	-0.023927204	0.415006189	6.548528173	1.862489172	1.959418774	7.311581712	4.244776194	3.020657791
hsa-asg-10162_st2	B	NA	NA	2.190158108	0.105829642	1.118268896	-0.768845602	1.68629424	0.893198893	1.30647891	1.633376073	0.698159064	0.492226234	1.058794781	2.160387528	-0.27443654	1.344078216	0.950377581	0.906042886	0.696713034	0.151550619	0.668957692	0.415006189	0.101356074	0.073690299	0.980358935	1.848711205	2.080563924	4.618092705
hsa-asg-10163_st1	A	NA	NA	2.331560058	2.73339654	2.958725407	1.30994304	1.971919766	1.997847475	2.434937852	0.853047791	1.702403161	1.383873796	1.992263768	1.451011293	1.577758664	2.161325097	2.111175879	1.434470193	0.696713034	1.373004042	2.176105962	0.900884476	1.295712299	2.405357536	1.681773568	2.846891664	0.038878537	1.34945181
hsa-asg-10163_st2	B	NA	NA	1.678370387	1.186424904	1.66678317	-0.104125103	2.431348808	2.159331472	1.30647891	1.937466719	1.411397778	1.735602364	1.726597792	1.839794182	2.18213314	0.783377874	1.350770353	2.206743031	1.308302115	2.321526855	1.784341023	2.678951367	1.295712299	2.063440395	0.553926284	1.208554501	1.438471599	1.635508673
hsa-asg-10164_st1	A	NA	NA	-1.316579085	-1.102248425	1.409419092	-0.957885695	-0.17779086	0.893198893	-1.009944292	1.071174998	-1.607952294	-1.225114617	1.578070146	0.978129555	2.419523471	-0.987843233	2.287779257	-0.608155481	-0.900884332	2.321526855	-1.383640024	-0.756917105	0.854293073	2.552568064	-1.808076729	-0.862289646	-0.860486419	2.298740283
hsa-asg-10164_st2	B	NA	NA	-0.922900672	-1.102248425	0.793130085	-1.812107637	-0.962951151	1.403572343	-0.50319037	0.621779376	-1.385269453	-1.515000689	-0.793229231	-0.662331107	2.18213314	3.922781646	1.256324495	-1.087990451	1.567286936	2.548385597	0.323815597	-1.430427317	6.016979837	3.032101911	0.103182037	-0.862289646	0.791862759	3.131671755
hsa-asg-10165_st1	A	NA	NA	4.029589063	3.50558783	4.825168377	5.15933046	6.27629578	5.285100882	5.944943054	4.788143472	6.610853138	8.32774185	6.593977229	5.824908507	6.29819388	4.577150251	5.040496949	4.686134871	1.796994351	7.49842883	4.373731235	5.23372201	6.127718384	5.987613577	4.29039387	4.615519943	5.624591575	7.312896397
hsa-asg-10165_st2	B	NA	NA	4.920773442	3.922610402	3.652522003	1.10305643	4.588649671	4.045715722	5.994890303	4.67744973	4.728004498	6.734826671	4.699350549	5.748709925	6.440798772	4.509751973	3.098457443	2.944328504	1.796994351	7.03574225	4.105778836	6.600447784	4.577875882	4.729672506	0.980358935	4.319883696	6.385557663	6.239022044
hsa-asg-10166_st1	A	NA	NA	0.712299975	0.671661413	0.441334896	0.879717433	1.971919766	1.403572343	2.689072132	0.381588943	1.411397778	0.967654653	1.726597792	2.860300196	1.577758664	1.79707624	1.350770353	2.206743031	0.696713034	2.057833646	1.288821342	3.009872802	1.295712299	1.636398989	2.593983423	1.848711205	3.060701024	2.770734518
hsa-asg-10166_st2	B	NA	NA	1.678370387	2.517541588	2.095692511	-0.104125103	0.959212423	1.403572343	0.741941914	1.937466719	3.580839786	0.492226234	1.417728677	0.978129555	0.224263413	0.783377874	0.728889796	2.206743031	3.351863062	1.746201512	0.668957692	0.415006189	1.668974847	3.930633928	2.199189265	4.898116356	2.908112931	0.268031529
hsa-asg-10167_st1	A	NA	NA	1.865810824	-0.901250189	1.118268896	2.569884635	0.515673318	0.302687366	0.741941914	1.27404362	-0.49920423	-0.474889755	0.650728035	0.978129555	1.577758664	3.286526257	0.728889796	1.434470193	3.646274784	0.678197058	-0.023927204	2.678951367	-0.816336061	-0.58416726	-0.721233145	4.615519943	-0.659863913	0.657873079
hsa-asg-10167_st2	B	NA	NA	0.421131046	0.671661413	0.441334896	0.143085814	0.049607599	2.441647182	1.764375883	0.381588943	1.076493131	-0.00639201	-0.22040761	0.426969574	1.577758664	0.14390112	1.692186971	2.206743031	1.308302115	0.151550619	1.288821342	1.692804474	0.610525362	3.752059261	1.357608211	1.848711205	3.385561476	0.268031529
hsa-asg-10168_st1	A	NA	NA	-1.485827065	-2.198775251	-1.358942013	-0.957885695	-1.538581854	-0.810033372	-1.746783645	-1.773969576	-2.060459423	-1.060889349	2.327067747	-1.093210846	0.729104598	-0.743904892	-0.320750262	-0.608155481	-0.900884332	-0.359656652	-2.17015455	0.900884476	1.982234277	-1.947899265	2.307315894	-2.304532215	0.791862759	2.204506955
[truncated: 27,112 more rows]
